# Supplementary material for: (2-Amino­pyrimidine-κN 1)diaqua(pyridine-2,6-dicarboxyl­ato-κ3 O 2,N,O 6)­nickel(II) monohydrate
Source: Acta Crystallogr Sect E Struct Rep Online. 2010 May 15;66(Pt 6):m647–8. doi: 10.1107/S1600536810016843 (PMC2979663; doi:10.1107/S1600536810016843)
Supplement: Supplementary file 1 [file e-66-0m647-sup1.cif]

##############################################################################
###                                                                        ###
###        Electronic paper (Acta Crystallographica Section E)             ###
###                                                                        ###
##############################################################################
#                                                                            #
# This CIF contains the data in a paper accepted for publication in Acta     #
# Crystallographica Section E. It conforms to the requirements of Notes      #
# for Authors for Section E, and has been peer reviewed under the auspices   #
# of the IUCr Commission on Journals.                                        #
#                                                                            #
# Full details of the Crystallographic Information File format               #
# are given in the paper "The Crystallographic Information File (CIF):       #
# a New Standard Archive File for Crystallography" by S. R. Hall, F. H.      #
# Allen and I. D. Brown [Acta Cryst. (1991), A47, 655-685].                  #
#                                                                            #
# The current version of the core CIF dictionary is obtainable from          #
# ftp://ftp.iucr.org/pub/cif_core.dic. The current version number is 2.4.    #
#                                                                            #
# Software is freely available for graphical display of the structure(s) in  #
# this CIF.  For information consult the CIF home page http://www.iucr.org/  #
# cif/home.html                                                              #
#                                                                            #
# This file may be used for bona fide research purposes within the           #
# scientific community so long as proper attribution is given to the journal # 
# article from which it was obtained.                                        #
#                                                                            #
##############################################################################
                                             
data_I
_audit_creation_method     SHELXTL
_chemical_name_systematic
;
(2-Aminopyrimidine-\k<i>N</i>^1^)diaqua(pyridine-2,6-dicarboxylato-
\k^3^<i>O</i>^2^,<i>N</i>,<i>O</i>^6^)nickel(II) monohydrate
;
_chemical_name_common     ?
_chemical_formula_moiety     'C11 H12 N4 Ni O6, H2 O'
_chemical_formula_sum     'C11 H14 N4 Ni O7'
_chemical_formula_iupac     '[Ni (C7 H3 N O4) (C4 H5 N3) (H2 O)2], H2 O'
_chemical_formula_weight     372.97
_chemical_melting_point     ?
_symmetry_cell_setting     monoclinic
_symmetry_space_group_name_H-M     'P 21/c'
_symmetry_space_group_name_Hall     '-P 2ybc'
loop_
    _symmetry_equiv_pos_as_xyz
    'x, y, z'
    '-x, y+1/2, -z+1/2'
    '-x, -y, -z'
    'x, -y-1/2, z-1/2'
_cell_length_a     9.6073(8)
_cell_length_b     10.2038(10)
_cell_length_c     14.6095(15)
_cell_angle_alpha     90.00
_cell_angle_beta     102.677(2)
_cell_angle_gamma     90.00
_cell_volume     1397.3(2)
_cell_formula_units_Z     4
_cell_measurement_reflns_used     896
_cell_measurement_theta_min     2.89
_cell_measurement_theta_max     24.97
_cell_measurement_temperature     120(2)
_exptl_crystal_description     prism
_exptl_crystal_colour     blue
_exptl_crystal_size_max     0.24
_exptl_crystal_size_mid     0.22
_exptl_crystal_size_min     0.15
_exptl_crystal_density_diffrn     1.773
_exptl_crystal_density_meas     ?
_exptl_crystal_density_method     'not measured'
_exptl_crystal_F_000     768
_exptl_absorpt_coefficient_mu     1.435
_exptl_absorpt_correction_type     multi-scan
_exptl_absorpt_process_details     '(SADABS; Bruker, 1998)'
_exptl_absorpt_correction_T_min     0.717
_exptl_absorpt_correction_T_max     0.810
_exptl_special_details
;
;
_diffrn_ambient_temperature     120(2)
_diffrn_radiation_type     MoK\a
_diffrn_radiation_wavelength     0.71073
_diffrn_radiation_source     'fine-focus sealed tube'
_diffrn_radiation_monochromator     graphite
_diffrn_measurement_device_type     'Bruker SMART 1000 CCD area-detector'
_diffrn_measurement_method     '\f and \w scans'
_diffrn_detector_area_resol_mean     ?
_diffrn_reflns_number     12010
_diffrn_reflns_av_R_equivalents     0.0289
_diffrn_reflns_av_sigmaI/netI     0.0212
_diffrn_reflns_theta_min     2.17
_diffrn_reflns_theta_max     26.00
_diffrn_reflns_theta_full     26.00
_diffrn_measured_fraction_theta_max     0.994
_diffrn_measured_fraction_theta_full     0.994
_diffrn_reflns_limit_h_min     -11
_diffrn_reflns_limit_h_max     11
_diffrn_reflns_limit_k_min     -12
_diffrn_reflns_limit_k_max     12
_diffrn_reflns_limit_l_min     -18
_diffrn_reflns_limit_l_max     17
_diffrn_standards_number     ?
_diffrn_standards_interval_count     ?
_diffrn_standards_interval_time     ?
_diffrn_standards_decay_%     ?
_refine_special_details
;
;
_reflns_number_total     2725
_reflns_number_gt     2396
_reflns_threshold_expression     I>2\s(I)
_refine_ls_structure_factor_coef     Fsqd
_refine_ls_matrix_type     full
_refine_ls_R_factor_all     0.0618
_refine_ls_R_factor_gt     0.0556
_refine_ls_wR_factor_gt     0.1585
_refine_ls_wR_factor_ref     0.1625
_refine_ls_goodness_of_fit_ref     1.008
_refine_ls_restrained_S_all     1.008
_refine_ls_number_reflns     2725
_refine_ls_number_parameters     208
_refine_ls_number_restraints     0
_refine_ls_number_constraints     0
_refine_ls_hydrogen_treatment     constr
_refine_ls_weighting_scheme     calc
_refine_ls_weighting_details
              'calc w=1/[\s^2^(Fo^2^)+(0.07P)^2^+9.0P] where P=(Fo^2^+2Fc^2^)/3'
_atom_sites_solution_hydrogens     mixed
_atom_sites_solution_primary     direct
_atom_sites_solution_secondary     difmap
_refine_ls_shift/su_max     0.000
_refine_ls_shift/su_mean     0.000
_refine_diff_density_max     0.645
_refine_diff_density_min     -0.510
_refine_ls_extinction_method     none
_refine_ls_extinction_coef     ?
loop_
    _atom_type_symbol
    _atom_type_description
    _atom_type_scat_dispersion_real
    _atom_type_scat_dispersion_imag
    _atom_type_scat_source
    'C' 'C' 0.0033 0.0016
                         'International Tables Vol C Tables 4.2.6.8 and 6.1.1.4'
    'H' 'H' 0.0000 0.0000
                         'International Tables Vol C Tables 4.2.6.8 and 6.1.1.4'
    'N' 'N' 0.0061 0.0033
                         'International Tables Vol C Tables 4.2.6.8 and 6.1.1.4'
    'O' 'O' 0.0106 0.0060
                         'International Tables Vol C Tables 4.2.6.8 and 6.1.1.4'
    'Ni' 'Ni' 0.3393 1.1124
                         'International Tables Vol C Tables 4.2.6.8 and 6.1.1.4'
_computing_data_collection     'SMART (Bruker, 1998)'
_computing_cell_refinement     'SAINT-Plus (Bruker, 1998)'
_computing_data_reduction     'SAINT-Plus (Bruker, 1998)'
_computing_structure_solution     'SHELXTL (Sheldrick, 2008)'
_computing_structure_refinement     'SHELXTL (Sheldrick, 2008)'
_computing_molecular_graphics     'SHELXTL (Sheldrick, 2008)'
_computing_publication_material     'SHELXTL (Sheldrick, 2008)'
loop_
    _atom_site_type_symbol
    _atom_site_label
    _atom_site_fract_x
    _atom_site_fract_y
    _atom_site_fract_z
    _atom_site_U_iso_or_equiv
    _atom_site_adp_type
    _atom_site_calc_flag
    _atom_site_refinement_flags
    _atom_site_occupancy
    _atom_site_disorder_assembly
    _atom_site_disorder_group
    Ni Ni1 0.71391(7) 0.20931(6) 0.07096(4) 0.0268(2) Uani d . 1 . .
    N N1 0.7944(4) 0.0931(3) 0.1775(2) 0.0212(8) Uani d . 1 . .
    N N2 0.6262(5) 0.3303(4) -0.0398(3) 0.0364(11) Uani d . 1 . .
    N N3 0.5712(6) 0.5362(6) -0.1177(3) 0.0574(17) Uani d . 1 . .
    N N4 0.7236(6) 0.5244(4) 0.0275(3) 0.0451(13) Uani d . 1 . .
    H H4B 0.7678 0.4812 0.0758 0.054 Uiso calc R 1 . .
    H H4C 0.7332 0.6080 0.0254 0.054 Uiso calc R 1 . .
    O O1 0.7779(4) 0.3446(3) 0.1821(2) 0.0328(8) Uani d . 1 . .
    O O2 0.8528(5) 0.3529(3) 0.3379(2) 0.0395(9) Uani d . 1 . .
    O O3 0.6800(4) 0.0198(4) 0.0080(2) 0.0328(8) Uani d . 1 . .
    O O4 0.7485(7) -0.1853(4) 0.0367(3) 0.0740(18) Uani d . 1 . .
    C C1 0.8233(6) 0.2929(4) 0.2627(3) 0.0289(11) Uani d . 1 . .
    C C2 0.8404(5) 0.1458(4) 0.2621(3) 0.0229(9) Uani d . 1 . .
    C C3 0.8944(5) 0.0683(5) 0.3388(3) 0.0290(10) Uani d . 1 . .
    H H3A 0.9272 0.1048 0.3979 0.035 Uiso calc R 1 . .
    C C4 0.8982(6) -0.0660(5) 0.3249(4) 0.0376(12) Uani d . 1 . .
    H H4A 0.9347 -0.1210 0.3753 0.045 Uiso calc R 1 . .
    C C5 0.8481(7) -0.1188(5) 0.2367(4) 0.0394(13) Uani d . 1 . .
    H H5A 0.8490 -0.2088 0.2272 0.047 Uiso calc R 1 . .
    C C6 0.7967(5) -0.0346(4) 0.1630(3) 0.0271(10) Uani d . 1 . .
    C C7 0.7374(5) -0.0716(5) 0.0620(3) 0.0307(11) Uani d . 1 . .
    C C8 0.6402(7) 0.4615(6) -0.0441(3) 0.0416(15) Uani d . 1 . .
    C C9 0.5438(7) 0.2718(7) -0.1134(4) 0.0497(17) Uani d . 1 . .
    H H9A 0.5343 0.1812 -0.1121 0.060 Uiso calc R 1 . .
    C C10 0.4716(7) 0.3385(8) -0.1914(4) 0.060(2) Uani d . 1 . .
    H H10A 0.4143 0.2962 -0.2424 0.072 Uiso calc R 1 . .
    C C11 0.4907(8) 0.4728(8) -0.1885(4) 0.068(3) Uani d . 1 . .
    H H11A 0.4436 0.5216 -0.2397 0.082 Uiso calc R 1 . .
    O O1W 0.5159(4) 0.2003(4) 0.1048(2) 0.0419(10) Uani d . 1 . .
    H H1 0.4722 0.1549 0.0585 0.063 Uiso d R 1 . .
    H H2 0.4721 0.2693 0.1148 0.063 Uiso d R 1 . .
    O O2W 0.9039(4) 0.2190(3) 0.0257(2) 0.0266(7) Uani d . 1 . .
    H H3 0.8894 0.1987 -0.0320 0.040 Uiso d R 1 . .
    H H4 0.9753 0.1835 0.0619 0.040 Uiso d R 1 . .
    O O3W 0.1432(4) 0.1177(3) 0.1323(2) 0.0320(8) Uani d . 1 . .
    H H5 0.1465 0.0351 0.1402 0.048 Uiso d R 1 . .
    H H6 0.1922 0.1248 0.0907 0.048 Uiso d R 1 . .
loop_
    _atom_site_aniso_label
    _atom_site_aniso_U_11
    _atom_site_aniso_U_22
    _atom_site_aniso_U_33
    _atom_site_aniso_U_12
    _atom_site_aniso_U_13
    _atom_site_aniso_U_23
    Ni1 0.0394(4) 0.0241(3) 0.0137(3) 0.0101(3) -0.0012(2) -0.0018(2)
    N1 0.0236(19) 0.0191(18) 0.0180(17) 0.0013(14) -0.0016(14) -0.0012(14)
    N2 0.057(3) 0.038(2) 0.0124(18) 0.029(2) 0.0047(18) -0.0002(16)
    N3 0.080(4) 0.071(4) 0.028(3) 0.056(3) 0.028(3) 0.027(3)
    N4 0.087(4) 0.024(2) 0.029(2) 0.020(2) 0.023(2) 0.0073(18)
    O1 0.062(2) 0.0211(16) 0.0139(15) 0.0066(16) 0.0060(15) 0.0004(13)
    O2 0.081(3) 0.0207(17) 0.0148(16) -0.0061(17) 0.0053(16) -0.0018(13)
    O3 0.0317(18) 0.041(2) 0.0225(16) 0.0007(15) 0.0000(14) -0.0072(15)
    O4 0.174(6) 0.021(2) 0.031(2) -0.021(3) 0.029(3) -0.0078(17)
    C1 0.048(3) 0.017(2) 0.019(2) -0.004(2) 0.001(2) 0.0006(17)
    C2 0.028(2) 0.019(2) 0.020(2) -0.0006(17) 0.0011(17) -0.0022(17)
    C3 0.040(3) 0.027(2) 0.017(2) 0.003(2) 0.0000(19) 0.0004(18)
    C4 0.060(4) 0.024(2) 0.028(3) 0.013(2) 0.009(2) 0.010(2)
    C5 0.071(4) 0.020(2) 0.031(3) 0.003(2) 0.018(3) 0.000(2)
    C6 0.036(3) 0.019(2) 0.027(2) -0.0036(19) 0.0095(19) -0.0023(18)
    C7 0.038(3) 0.028(2) 0.029(2) -0.013(2) 0.014(2) -0.007(2)
    C8 0.067(4) 0.043(3) 0.020(2) 0.038(3) 0.020(2) 0.012(2)
    C9 0.059(4) 0.066(4) 0.019(2) 0.039(3) -0.002(2) -0.007(2)
    C10 0.052(4) 0.111(6) 0.017(2) 0.056(4) 0.005(2) -0.002(3)
    C11 0.082(5) 0.107(6) 0.021(3) 0.077(5) 0.023(3) 0.025(3)
    O1W 0.041(2) 0.067(3) 0.0181(16) 0.0300(19) 0.0075(15) 0.0021(16)
    O2W 0.043(2) 0.0210(16) 0.0131(14) 0.0062(14) -0.0003(13) -0.0016(12)
    O3W 0.047(2) 0.0229(17) 0.0244(16) 0.0005(15) 0.0040(15) 0.0003(13)
_geom_special_details
;
;
loop_
    _geom_bond_atom_site_label_1
    _geom_bond_atom_site_label_2
    _geom_bond_site_symmetry_2
    _geom_bond_distance
    _geom_bond_publ_flag
    Ni1 N1 . 1.975(4) ?
    Ni1 N2 . 2.062(4) ?
    Ni1 O1W . 2.070(4) ?
    Ni1 O2W . 2.076(4) ?
    Ni1 O1 . 2.117(3) ?
    Ni1 O3 . 2.136(4) ?
    N1 C6 . 1.321(6) ?
    N1 C2 . 1.330(5) ?
    N2 C9 . 1.329(7) ?
    N2 C8 . 1.348(8) ?
    N3 C11 . 1.317(10) ?
    N3 C8 . 1.365(6) ?
    N4 C8 . 1.334(8) ?
    N4 H4B . 0.8600 ?
    N4 H4C . 0.8600 ?
    O1 C1 . 1.278(5) ?
    O2 C1 . 1.235(6) ?
    O3 C7 . 1.267(6) ?
    O4 C7 . 1.230(6) ?
    C1 C2 . 1.510(6) ?
    C2 C3 . 1.377(6) ?
    C3 C4 . 1.388(7) ?
    C3 H3A . 0.9300 ?
    C4 C5 . 1.382(7) ?
    C4 H4A . 0.9300 ?
    C5 C6 . 1.381(7) ?
    C5 H5A . 0.9300 ?
    C6 C7 . 1.509(6) ?
    C9 C10 . 1.377(8) ?
    C9 H9A . 0.9300 ?
    C10 C11 . 1.382(12) ?
    C10 H10A . 0.9300 ?
    C11 H11A . 0.9300 ?
    O1W H1 . 0.8500 ?
    O1W H2 . 0.8499 ?
    O2W H3 . 0.8500 ?
    O2W H4 . 0.8500 ?
    O3W H5 . 0.8500 ?
    O3W H6 . 0.8500 ?
loop_
    _geom_angle_atom_site_label_1
    _geom_angle_atom_site_label_2
    _geom_angle_atom_site_label_3
    _geom_angle_site_symmetry_1
    _geom_angle_site_symmetry_3
    _geom_angle
    _geom_angle_publ_flag
    N1 Ni1 N2 . . 178.94(18) ?
    N1 Ni1 O1W . . 90.35(15) ?
    N2 Ni1 O1W . . 88.59(17) ?
    N1 Ni1 O2W . . 93.46(14) ?
    N2 Ni1 O2W . . 87.59(16) ?
    O1W Ni1 O2W . . 175.37(12) ?
    N1 Ni1 O1 . . 77.84(13) ?
    N2 Ni1 O1 . . 102.19(15) ?
    O1W Ni1 O1 . . 88.48(15) ?
    O2W Ni1 O1 . . 94.88(13) ?
    N1 Ni1 O3 . . 78.02(13) ?
    N2 Ni1 O3 . . 101.92(15) ?
    O1W Ni1 O3 . . 90.07(15) ?
    O2W Ni1 O3 . . 88.15(13) ?
    O1 Ni1 O3 . . 155.80(13) ?
    C6 N1 C2 . . 122.3(4) ?
    C6 N1 Ni1 . . 118.9(3) ?
    C2 N1 Ni1 . . 118.8(3) ?
    C9 N2 C8 . . 117.1(5) ?
    C9 N2 Ni1 . . 115.7(4) ?
    C8 N2 Ni1 . . 127.1(4) ?
    C11 N3 C8 . . 116.4(6) ?
    C8 N4 H4B . . 120.0 ?
    C8 N4 H4C . . 120.0 ?
    H4B N4 H4C . . 120.0 ?
    C1 O1 Ni1 . . 114.9(3) ?
    C7 O3 Ni1 . . 113.2(3) ?
    O2 C1 O1 . . 125.5(4) ?
    O2 C1 C2 . . 119.6(4) ?
    O1 C1 C2 . . 114.8(4) ?
    N1 C2 C3 . . 120.9(4) ?
    N1 C2 C1 . . 113.2(4) ?
    C3 C2 C1 . . 126.0(4) ?
    C2 C3 C4 . . 117.7(4) ?
    C2 C3 H3A . . 121.1 ?
    C4 C3 H3A . . 121.1 ?
    C5 C4 C3 . . 120.4(5) ?
    C5 C4 H4A . . 119.8 ?
    C3 C4 H4A . . 119.8 ?
    C6 C5 C4 . . 118.5(5) ?
    C6 C5 H5A . . 120.8 ?
    C4 C5 H5A . . 120.8 ?
    N1 C6 C5 . . 120.2(4) ?
    N1 C6 C7 . . 112.9(4) ?
    C5 C6 C7 . . 126.9(4) ?
    O4 C7 O3 . . 124.2(5) ?
    O4 C7 C6 . . 119.4(5) ?
    O3 C7 C6 . . 116.4(4) ?
    N4 C8 N2 . . 119.3(4) ?
    N4 C8 N3 . . 117.0(6) ?
    N2 C8 N3 . . 123.7(6) ?
    N2 C9 C10 . . 123.4(7) ?
    N2 C9 H9A . . 118.3 ?
    C10 C9 H9A . . 118.3 ?
    C9 C10 C11 . . 115.1(6) ?
    C9 C10 H10A . . 122.4 ?
    C11 C10 H10A . . 122.4 ?
    N3 C11 C10 . . 124.2(5) ?
    N3 C11 H11A . . 117.9 ?
    C10 C11 H11A . . 117.9 ?
    Ni1 O1W H1 . . 98.9 ?
    Ni1 O1W H2 . . 121.3 ?
    H1 O1W H2 . . 114.3 ?
    Ni1 O2W H3 . . 109.9 ?
    Ni1 O2W H4 . . 115.4 ?
    H3 O2W H4 . . 116.5 ?
    H5 O3W H6 . . 99.9 ?
loop_
    _geom_torsion_atom_site_label_1
    _geom_torsion_atom_site_label_2
    _geom_torsion_atom_site_label_3
    _geom_torsion_atom_site_label_4
    _geom_torsion_site_symmetry_1
    _geom_torsion_site_symmetry_2
    _geom_torsion_site_symmetry_3
    _geom_torsion_site_symmetry_4
    _geom_torsion
    _geom_torsion_publ_flag
    O1W Ni1 N1 C6 . . . . 92.7(4) ?
    O2W Ni1 N1 C6 . . . . -84.7(4) ?
    O1 Ni1 N1 C6 . . . . -179.0(4) ?
    O3 Ni1 N1 C6 . . . . 2.7(3) ?
    O1W Ni1 N1 C2 . . . . -85.3(3) ?
    O2W Ni1 N1 C2 . . . . 97.3(3) ?
    O1 Ni1 N1 C2 . . . . 3.0(3) ?
    O3 Ni1 N1 C2 . . . . -175.3(4) ?
    O1W Ni1 N2 C9 . . . . -75.1(4) ?
    O2W Ni1 N2 C9 . . . . 102.3(4) ?
    O1 Ni1 N2 C9 . . . . -163.2(4) ?
    O3 Ni1 N2 C9 . . . . 14.7(4) ?
    O1W Ni1 N2 C8 . . . . 102.8(5) ?
    O2W Ni1 N2 C8 . . . . -79.8(5) ?
    O1 Ni1 N2 C8 . . . . 14.7(5) ?
    O3 Ni1 N2 C8 . . . . -167.4(4) ?
    N1 Ni1 O1 C1 . . . . -5.9(4) ?
    N2 Ni1 O1 C1 . . . . 173.0(4) ?
    O1W Ni1 O1 C1 . . . . 84.8(4) ?
    O2W Ni1 O1 C1 . . . . -98.4(4) ?
    O3 Ni1 O1 C1 . . . . -2.0(6) ?
    N1 Ni1 O3 C7 . . . . -6.9(3) ?
    N2 Ni1 O3 C7 . . . . 174.2(3) ?
    O1W Ni1 O3 C7 . . . . -97.2(3) ?
    O2W Ni1 O3 C7 . . . . 87.1(3) ?
    O1 Ni1 O3 C7 . . . . -10.7(6) ?
    Ni1 O1 C1 O2 . . . . -172.6(5) ?
    Ni1 O1 C1 C2 . . . . 7.4(6) ?
    C6 N1 C2 C3 . . . . 0.6(7) ?
    Ni1 N1 C2 C3 . . . . 178.6(4) ?
    C6 N1 C2 C1 . . . . -178.1(4) ?
    Ni1 N1 C2 C1 . . . . -0.2(5) ?
    O2 C1 C2 N1 . . . . 175.1(5) ?
    O1 C1 C2 N1 . . . . -5.0(6) ?
    O2 C1 C2 C3 . . . . -3.6(8) ?
    O1 C1 C2 C3 . . . . 176.3(5) ?
    N1 C2 C3 C4 . . . . -0.4(7) ?
    C1 C2 C3 C4 . . . . 178.2(5) ?
    C2 C3 C4 C5 . . . . -0.5(8) ?
    C3 C4 C5 C6 . . . . 1.1(9) ?
    C2 N1 C6 C5 . . . . 0.0(7) ?
    Ni1 N1 C6 C5 . . . . -177.9(4) ?
    C2 N1 C6 C7 . . . . 179.2(4) ?
    Ni1 N1 C6 C7 . . . . 1.3(5) ?
    C4 C5 C6 N1 . . . . -0.8(8) ?
    C4 C5 C6 C7 . . . . -179.9(5) ?
    Ni1 O3 C7 O4 . . . . -169.6(5) ?
    Ni1 O3 C7 C6 . . . . 9.5(5) ?
    N1 C6 C7 O4 . . . . 171.6(5) ?
    C5 C6 C7 O4 . . . . -9.3(8) ?
    N1 C6 C7 O3 . . . . -7.5(6) ?
    C5 C6 C7 O3 . . . . 171.6(5) ?
    C9 N2 C8 N4 . . . . -179.0(5) ?
    Ni1 N2 C8 N4 . . . . 3.2(7) ?
    C9 N2 C8 N3 . . . . 2.3(8) ?
    Ni1 N2 C8 N3 . . . . -175.6(4) ?
    C11 N3 C8 N4 . . . . 179.1(5) ?
    C11 N3 C8 N2 . . . . -2.1(8) ?
    C8 N2 C9 C10 . . . . -1.2(9) ?
    Ni1 N2 C9 C10 . . . . 176.9(5) ?
    N2 C9 C10 C11 . . . . 0.0(9) ?
    C8 N3 C11 C10 . . . . 0.8(9) ?
    C9 C10 C11 N3 . . . . 0.2(9) ?
loop_
    _geom_hbond_atom_site_label_D
    _geom_hbond_atom_site_label_H
    _geom_hbond_atom_site_label_A
    _geom_hbond_site_symmetry_A
    _geom_hbond_distance_DH
    _geom_hbond_distance_HA
    _geom_hbond_distance_DA
    _geom_hbond_angle_DHA
    _geom_hbond_publ_flag
    N4 H4B O1 1_555 0.86 2.073 2.867(5) 153 yes
    N4 H4C O4 1_565 0.86 2.117 2.973(6) 173 yes
    O1W H1 O4 3_655 0.85 2.287 2.906(7) 130 yes
    O1W H1 O3 3_655 0.85 2.374 3.152(5) 152 yes
    O1W H2 N3 3_665 0.85 2.030 2.835(7) 158 no
    O2W H3 O2 4_565 0.85 1.928 2.777(4) 178 yes
    O2W H4 O3W 1_655 0.85 1.839 2.685(5) 173 yes
    O3W H5 O2 2_645 0.85 1.887 2.736(4) 177 yes
    O3W H6 O4 3_655 0.85 2.153 2.964(6) 159 yes
    O3W H6 O3 3_655 0.85 2.557 3.253(5) 140 yes
data_global
_journal_date_recd_electronic     2010-04-17
_journal_date_accepted     2010-05-07
_journal_name_full     'Acta Crystallographica, Section E'
_journal_year     2010
_journal_volume     66
_journal_issue      6
_journal_page_first     m647
_journal_page_last     m648
_journal_paper_category     QM
_journal_coeditor_code     BH2281
_publ_contact_author_name     'Masoumeh Tabatabaee'
_publ_contact_author_address
;
Department of Chemistry
Islamic Azad University
Yazd Branch
Yazd, Iran
;
_publ_contact_author_email     tabatabaee45m@yahoo.com
_publ_contact_author_fax      983518223313
_publ_contact_author_phone      983518227583
_publ_section_title
;\
(2-Aminopyrimidine-\k<i>N</i>^1^)diaqua(pyridine-2,6-dicarboxylato-\
\k^3^<i>O</i>^2^,<i>N</i>,<i>O</i>^6^)nickel(II) monohydrate
;
loop_
    _publ_author_name
    _publ_author_footnote
    _publ_author_address
    "Tabatabaee, Masoumeh" .
;
Department of Chemistry
Islamic Azad University
Yazd Branch
Yazd
Iran
;
_publ_section_synopsis     .
