# Supplementary material for: (2-Amino­pyrimidine-κN 1)diaqua(pyridine-2,6-dicarboxyl­ato-κ3 O 2,N,O 6)­nickel(II) monohydrate
Source: Acta Crystallogr Sect E Struct Rep Online. 2010 May 15;66(Pt 6):m647–8. doi: 10.1107/S1600536810016843 (PMC2979663; doi:10.1107/S1600536810016843)
Supplement: Supplementary file 2 [file e-66-0m647-Isup2.hkl]

# 
# h,k,l, Fc-squared, Fo-squared, sigma(Fo-squared) and status flag 
# 
data_I
_shelx_title ' t2 in P2(1)/c' 
_shelx_refln_list_code          4 
_shelx_F_calc_maximum      361.64 
_exptl_crystal_F_000       768.00 
_reflns_d_resolution_high  0.8108 
 
loop_ 
 _symmetry_equiv_pos_as_xyz 
 'x, y, z' 
 '-x, y+1/2, -z+1/2' 
 '-x, -y, -z' 
 'x, -y-1/2, z-1/2' 
 
_cell_length_a     9.6073 
_cell_length_b    10.2038 
_cell_length_c    14.6095 
_cell_angle_alpha  90.000 
_cell_angle_beta  102.677 
_cell_angle_gamma  90.000 
 
_shelx_F_squared_multiplier     1.000 
 
loop_ 
 _refln_index_h 
 _refln_index_k 
 _refln_index_l 
 _refln_F_squared_calc 
 _refln_F_squared_meas 
 _refln_F_squared_sigma 
 _refln_observed_status 
   1   0   0     1871.31     2029.77     17.28 o 
   2   0   0    23800.60    25509.35    558.33 o 
   3   0   0     9442.73    10164.92     60.76 o 
   4   0   0     1214.76     1128.23     25.62 o 
   5   0   0     7708.38     7510.67     66.03 o 
   6   0   0       71.63       64.54      8.95 o 
   7   0   0     1252.29     1097.91     30.30 o 
   8   0   0        4.65       28.44      8.64 o 
   9   0   0      416.58      361.30     21.32 o 
  10   0   0      324.36      468.28     25.84 o 
  11   0   0      145.63      153.53     18.93 o 
   1   1   0    23494.89    23302.69    141.59 o 
   2   1   0      121.94       76.80      2.26 o 
   3   1   0      652.39      553.90     15.21 o 
   4   1   0     1599.48     1431.59     27.49 o 
   5   1   0      227.62      226.76      8.61 o 
   6   1   0     1408.72     1432.46     22.67 o 
   7   1   0       31.62       95.63      7.94 o 
   8   1   0      302.31      333.42     13.56 o 
   9   1   0      249.74      272.25     13.43 o 
  10   1   0      403.26      414.56     17.14 o 
  11   1   0      257.66      266.14     15.40 o 
   0   2   0     4510.20     4902.36     96.27 o 
   1   2   0       70.44       37.67      1.83 o 
   2   2   0      335.99      381.12      5.77 o 
   3   2   0       70.20       65.73      2.97 o 
   4   2   0     1623.65     1680.49     17.21 o 
   5   2   0     1761.65     1767.19     24.06 o 
   6   2   0      119.43      126.52      6.08 o 
   7   2   0     1148.00     1090.32     28.90 o 
   8   2   0        0.18        1.24      4.16 o 
   9   2   0      752.33      737.83     21.23 o 
  10   2   0       32.19      113.92     10.91 o 
  11   2   0      179.87      246.25     15.20 o 
   1   3   0     9882.03     9793.49     62.57 o 
   2   3   0        1.49        6.16      3.80 o 
   3   3   0       92.89       68.79      4.54 o 
   4   3   0      596.09      469.71      8.50 o 
   5   3   0     1441.94     1398.52     17.58 o 
   6   3   0     4022.85     4060.58     68.68 o 
   7   3   0       21.69       23.77      5.49 o 
   8   3   0      698.93      688.99     19.31 o 
   9   3   0        2.64       15.61      5.99 o 
  10   3   0      433.38      403.15     17.51 o 
  11   3   0       45.77       89.79     11.31 o 
   0   4   0     1089.01     1022.82     28.16 o 
   1   4   0     5474.77     5937.73     60.96 o 
   2   4   0        8.37        9.03      1.97 o 
   3   4   0     4699.11     5149.56     44.16 o 
   4   4   0     2353.01     2335.30     35.17 o 
   5   4   0     2585.05     2613.31     30.36 o 
   6   4   0      356.18      368.94      9.20 o 
   7   4   0      142.93       92.78      7.21 o 
   8   4   0      197.92      183.52     11.32 o 
   9   4   0       13.97       11.97      6.11 o 
  10   4   0      113.75      114.99     11.75 o 
   1   5   0       84.82      100.32      4.34 o 
   2   5   0      241.94      257.93      6.77 o 
   3   5   0       18.73       13.54      2.85 o 
   4   5   0     1109.34     1146.28     21.19 o 
   5   5   0       30.39       20.91      3.82 o 
   6   5   0      558.73      508.59     11.34 o 
   7   5   0        7.53       12.85      4.63 o 
   8   5   0        6.59       21.24      6.37 o 
   9   5   0        2.49       14.63      6.69 o 
  10   5   0       34.06       92.50     11.13 o 
   0   6   0     1191.27     1307.13     57.86 o 
   1   6   0      993.81     1096.69     19.18 o 
   2   6   0      235.32      192.29      6.46 o 
   3   6   0       55.33       52.19      4.45 o 
   4   6   0       56.80       52.87      4.88 o 
   5   6   0        0.35        9.43      3.98 o 
   6   6   0      763.67      673.38     13.98 o 
   7   6   0        7.75       18.72      5.35 o 
   8   6   0       23.12       52.43      8.31 o 
   9   6   0        8.16       25.26      7.87 o 
  10   6   0        2.37        5.78      7.37 o 
   1   7   0      204.11      153.94      6.42 o 
   2   7   0       22.00       38.07      4.44 o 
   3   7   0       90.01       89.59      5.86 o 
   4   7   0      401.33      453.33     10.22 o 
   5   7   0     1376.99     1360.31     19.71 o 
   6   7   0       39.98       59.67      6.17 o 
   7   7   0        1.55        8.90      5.27 o 
   8   7   0      165.49      234.98     13.55 o 
   9   7   0        7.85       12.16      7.61 o 
   0   8   0     1077.63     1016.00     45.13 o 
   1   8   0      206.85      198.40      9.29 o 
   2   8   0      258.03      227.79      8.31 o 
   3   8   0      558.50      531.62     14.12 o 
   4   8   0      184.59      153.04      7.79 o 
   5   8   0      144.58      122.93      8.05 o 
   6   8   0      416.13      405.67     12.39 o 
   7   8   0       14.90       26.46      6.41 o 
   8   8   0        0.52       17.43      7.79 o 
   1   9   0      426.01      365.91     10.76 o 
   2   9   0       67.35       60.25      5.88 o 
   3   9   0      129.37      129.13      7.81 o 
   4   9   0       58.53       90.99      7.33 o 
   5   9   0      166.11      150.01      8.89 o 
   6   9   0      210.40      227.76     10.26 o 
   7   9   0       23.41        4.92      6.97 o 
   8   9   0       77.77      106.31     14.07 o 
   0  10   0      555.84      594.74     29.76 o 
   1  10   0       73.78       84.11      7.22 o 
   2  10   0      544.59      553.20     14.08 o 
   3  10   0      283.85      320.41     12.64 o 
   4  10   0      363.52      341.73     13.39 o 
   5  10   0      490.29      548.44     16.93 o 
   6  10   0        1.09        3.36      7.10 o 
   7  10   0      252.24      261.84     15.08 o 
   1  11   0      183.32      187.12     19.76 o 
   2  11   0      576.71      585.29     29.31 o 
   3  11   0      252.88      235.73     21.05 o 
   4  11   0      880.36      921.78     36.80 o 
   5  11   0      141.46      100.39     16.52 o 
   0  12   0     1035.44     1041.20     57.06 o 
   1  12   0        0.31       -1.41      9.46 o 
   2  12   0      351.86      381.33     25.66 o 
   3  12   0       14.40       14.42     11.68 o 
 -11   1   1       74.61       78.15     10.25 o 
 -10   1   1       34.85       27.61      7.37 o 
  -9   1   1       58.88       98.66      9.69 o 
  -8   1   1       47.82       40.37      6.58 o 
  -7   1   1      320.59      303.82     11.87 o 
  -6   1   1      273.35      217.36      9.34 o 
  -5   1   1      641.03      559.76      9.58 o 
  -4   1   1      194.81      197.67      6.46 o 
  -3   1   1      340.10      282.26      7.29 o 
  -2   1   1     6548.04     7102.95     83.40 o 
  -1   1   1      673.62      613.81     11.05 o 
   0   1   1      634.80      682.59      6.04 o 
   1   1   1     8707.92     8934.94    124.94 o 
   2   1   1     2477.08     2735.16     32.04 o 
   3   1   1        8.88       11.03      1.74 o 
   4   1   1      617.03      594.51     14.30 o 
   5   1   1      272.48      232.66      8.87 o 
   6   1   1      399.94      396.38     12.58 o 
   7   1   1      105.49       85.68      7.87 o 
   8   1   1      166.16      171.76     10.81 o 
   9   1   1      203.49      162.11     11.95 o 
  10   1   1       22.51       10.19      6.44 o 
  11   1   1        0.47       10.29      7.37 o 
 -11   2   1      123.03       72.86     10.39 o 
 -10   2   1        0.11        7.64      6.15 o 
  -9   2   1      446.91      352.93     15.16 o 
  -8   2   1       71.89       60.85      7.52 o 
  -7   2   1      307.70      367.89     13.19 o 
  -6   2   1      458.78      440.13     10.10 o 
  -5   2   1       82.76      101.09      4.21 o 
  -4   2   1     1753.55     1575.51     14.85 o 
  -3   2   1       41.46       19.15      2.00 o 
  -2   2   1      466.34      497.24      6.46 o 
  -1   2   1     1572.59     1610.61     18.12 o 
   0   2   1      714.63      643.34      9.16 o 
   1   2   1     2012.02     2008.09     11.99 o 
   2   2   1     1132.23     1101.89     15.79 o 
   3   2   1      146.86      100.74      3.60 o 
   4   2   1      399.04      298.52      8.68 o 
   5   2   1     1728.06     1795.91     30.71 o 
   6   2   1     1947.48     1967.25     47.57 o 
   7   2   1       58.02       67.90      7.28 o 
   8   2   1       77.24      100.39      9.05 o 
   9   2   1       53.06       92.83      9.69 o 
  10   2   1       77.55       94.05     10.66 o 
  11   2   1       60.25       37.04      8.86 o 
 -11   3   1       30.07      131.63     12.67 o 
 -10   3   1      293.66      266.96     14.45 o 
  -9   3   1      231.45      178.81     12.33 o 
  -8   3   1      193.00      231.43     11.74 o 
  -7   3   1      901.98      927.53     18.10 o 
  -6   3   1       62.08      123.88      5.44 o 
  -5   3   1     3462.60     3443.47     44.26 o 
  -4   3   1       23.73       20.70      2.70 o 
  -3   3   1       39.94       35.11      2.77 o 
  -2   3   1       17.64       18.53      1.99 o 
  -1   3   1      284.56      302.92      5.21 o 
   0   3   1    14322.62    14980.33    182.31 o 
   1   3   1       88.75       69.36      2.82 o 
   2   3   1     4489.18     4720.03     42.11 o 
   3   3   1      591.85      627.28      9.22 o 
   4   3   1     4726.77     4935.21     65.54 o 
   5   3   1     2730.52     2736.16     23.63 o 
   6   3   1      576.34      600.35     12.90 o 
   7   3   1      935.49      885.02     20.26 o 
   8   3   1      414.18      280.03     12.95 o 
   9   3   1      370.54      367.88     15.81 o 
  10   3   1        4.44      138.12     12.52 o 
  11   3   1       40.85       33.78      9.32 o 
 -11   4   1      234.84      170.74     14.37 o 
 -10   4   1      174.25      203.61     16.92 o 
  -9   4   1      200.58      284.80     14.03 o 
  -8   4   1      185.83      205.69     11.39 o 
  -7   4   1      350.78      384.72     11.57 o 
  -6   4   1     2643.85     2702.49     23.59 o 
  -5   4   1      334.52      371.73      8.76 o 
  -4   4   1     3556.70     3495.03     24.35 o 
  -3   4   1       75.83       38.25      3.26 o 
  -2   4   1      750.41      831.06     10.28 o 
  -1   4   1        9.16       11.96      1.97 o 
   0   4   1      568.80      648.21     12.15 o 
   1   4   1     6511.86     6579.29     67.05 o 
   2   4   1        1.22       19.08      2.37 o 
   3   4   1     2029.27     1784.97     31.68 o 
   4   4   1      883.80      795.55     16.29 o 
   5   4   1     1340.43     1300.38     17.01 o 
   6   4   1     1333.76     1464.24     24.09 o 
   7   4   1      354.00      391.40     14.29 o 
   8   4   1      444.74      464.82     16.52 o 
   9   4   1       29.67       46.25      7.99 o 
  10   4   1      296.72      279.20     15.22 o 
 -10   5   1      572.90      703.47     22.85 o 
  -9   5   1      199.63      230.69     13.05 o 
  -8   5   1      359.48      504.44     17.05 o 
  -7   5   1      279.84      270.45     10.37 o 
  -6   5   1      436.45      470.89     10.97 o 
  -5   5   1     5369.37     5406.12     47.68 o 
  -4   5   1       40.64       49.54      4.22 o 
  -3   5   1     2354.20     2383.98     20.26 o 
  -2   5   1       89.85       65.30      4.03 o 
  -1   5   1      115.75       70.82      3.87 o 
   0   5   1     5841.63     5868.33     70.82 o 
   1   5   1       92.87       64.88      3.98 o 
   2   5   1     5917.95     6079.59     88.33 o 
   3   5   1      726.85      661.47     15.34 o 
   4   5   1     2701.56     2752.58     35.20 o 
   5   5   1     2343.92     2305.17     22.65 o 
   6   5   1      898.23      967.62     17.11 o 
   7   5   1      504.98      533.36     16.77 o 
   8   5   1        8.71       22.54      6.46 o 
   9   5   1      144.72      128.64     11.75 o 
  10   5   1      191.99      267.07     15.71 o 
 -10   6   1       50.17       90.63     11.09 o 
  -9   6   1      204.30      208.99     13.50 o 
  -8   6   1      542.63      448.41     16.65 o 
  -7   6   1      253.14      290.21     11.26 o 
  -6   6   1     3222.89     3360.02     30.43 o 
  -5   6   1      173.43      159.29      6.98 o 
  -4   6   1     4025.27     3854.04     29.42 o 
  -3   6   1        2.20        3.02      2.61 o 
  -2   6   1      422.54      315.82      9.65 o 
  -1   6   1     2123.26     1962.28     35.09 o 
   0   6   1      467.84      402.78      9.98 o 
   1   6   1     7196.66     7420.55    157.12 o 
   2   6   1       72.96       74.28      4.83 o 
   3   6   1     1999.20     1941.85     25.86 o 
   4   6   1      798.41      774.17     13.52 o 
   5   6   1     2276.86     2188.51     21.92 o 
   6   6   1     1844.79     1933.91     29.77 o 
   7   6   1       72.82       92.98      8.12 o 
   8   6   1      208.59      241.10     13.16 o 
   9   6   1       28.10       30.44      8.05 o 
  -9   7   1      184.01      119.80     11.98 o 
  -8   7   1        4.21       18.70      6.75 o 
  -7   7   1      770.87      861.90     19.08 o 
  -6   7   1       30.99        6.37      3.95 o 
  -5   7   1     2921.13     2799.03     27.59 o 
  -4   7   1      826.93      749.22     13.95 o 
  -3   7   1     1313.10     1329.77     17.51 o 
  -2   7   1     2869.45     3150.68     61.08 o 
  -1   7   1     3191.41     3582.47     76.98 o 
   0   7   1     4206.27     4480.12     83.14 o 
   1   7   1     1056.78      995.11     14.72 o 
   2   7   1     2095.68     2129.70     35.48 o 
   3   7   1      182.33      131.74      6.59 o 
   4   7   1     3453.09     3712.73     43.26 o 
   5   7   1      369.92      390.95     11.05 o 
   6   7   1      826.18      694.17     15.06 o 
   7   7   1        7.25       18.15      5.95 o 
   8   7   1        1.87       -0.45      6.09 o 
   9   7   1      400.03      367.90     17.12 o 
  -9   8   1        2.38       21.09      9.51 o 
  -8   8   1        7.00        7.39      6.66 o 
  -7   8   1        2.95        5.83      5.60 o 
  -6   8   1      511.95      480.46     13.08 o 
  -5   8   1       59.00       48.14      5.79 o 
  -4   8   1     1446.26     1547.60     20.98 o 
  -3   8   1      456.78      484.08     11.62 o 
  -2   8   1     1074.02     1138.16     17.07 o 
  -1   8   1     1708.43     1800.05     34.18 o 
   0   8   1     1318.49     1353.40     23.99 o 
   1   8   1     1578.88     1666.90     38.85 o 
   2   8   1      257.02      254.07      8.71 o 
   3   8   1      497.09      492.96     12.10 o 
   4   8   1       42.78       34.07      5.04 o 
   5   8   1       95.95      154.96      8.66 o 
   6   8   1       59.94        7.28      5.27 o 
   7   8   1      110.37       67.45      8.19 o 
   8   8   1      164.95      145.00     12.54 o 
  -8   9   1       48.57       54.78     11.01 o 
  -7   9   1        6.40       -0.99      6.77 o 
  -6   9   1        0.44        6.47      5.38 o 
  -5   9   1      972.30      891.39     20.99 o 
  -4   9   1       11.65       10.00      4.39 o 
  -3   9   1      648.27      611.48     13.89 o 
  -2   9   1      120.57      123.44      7.66 o 
  -1   9   1       87.44      110.01      7.06 o 
   0   9   1     2160.55     2230.33     39.30 o 
   1   9   1      175.62      180.10      8.25 o 
   2   9   1      839.30      831.49     20.43 o 
   3   9   1       23.50        7.33      4.22 o 
   4   9   1       13.60       22.23      5.07 o 
   5   9   1        1.79        2.29      4.67 o 
   6   9   1      353.66      449.05     15.31 o 
   7   9   1      177.88      173.70     11.92 o 
  -7  10   1       26.36       11.54      9.39 o 
  -6  10   1      428.64      464.15     18.19 o 
  -5  10   1       20.57       14.57      6.98 o 
  -4  10   1      766.71      752.06     21.47 o 
  -3  10   1       74.77       64.58      8.79 o 
  -2  10   1      326.34      345.18     16.37 o 
  -1  10   1      893.73      937.24     37.44 o 
   0  10   1       49.73       62.54      8.34 o 
   1  10   1     1264.32     1337.95     73.78 o 
   2  10   1       33.76       24.37      5.93 o 
   3  10   1      636.87      644.26     17.13 o 
   4  10   1      152.20      177.18     11.39 o 
   5  10   1      935.73      942.58     25.37 o 
   6  10   1      100.71       99.93     13.24 o 
  -5  11   1       99.29       82.30     13.03 o 
  -4  11   1       22.67        7.86      8.78 o 
  -3  11   1        2.68        9.16      8.02 o 
  -2  11   1        1.84        5.98      7.68 o 
  -1  11   1       31.89       24.66      8.59 o 
   0  11   1       25.38       27.14      8.68 o 
   1  11   1       45.36       39.75     12.01 o 
   2  11   1       28.11       20.69     10.78 o 
   3  11   1        4.14        0.06      9.28 o 
   4  11   1        1.18        2.45     10.69 o 
   5  11   1       24.04       48.56     13.23 o 
  -3  12   1       10.39        1.98     10.03 o 
  -2  12   1      139.45      119.16     17.63 o 
  -1  12   1        1.05        2.14      9.84 o 
   0  12   1       11.42        7.18     10.46 o 
   1  12   1        7.68        4.78      9.94 o 
   2  12   1       55.10       21.14     12.08 o 
   3  12   1       19.91       23.68     12.30 o 
 -11   0   2      105.79      277.25     21.81 o 
 -10   0   2      622.07      611.67     28.87 o 
  -9   0   2        8.02       59.25     11.75 o 
  -8   0   2       62.54       65.35     10.52 o 
  -7   0   2      228.11      221.78     20.73 o 
  -6   0   2      429.37      549.36     20.20 o 
  -5   0   2    23125.57    24830.16    368.80 o 
  -4   0   2       34.02       82.00      4.48 o 
  -3   0   2   130786.74   136874.75    266.88 o 
  -2   0   2      536.43      582.58     12.88 o 
  -1   0   2    27065.86    27300.81    232.36 o 
   0   0   2     5368.74     5537.43     27.06 o 
   1   0   2        7.60       13.24      6.36 o 
   2   0   2    16731.06    16641.91    201.16 o 
   3   0   2        7.44       15.33      2.38 o 
   4   0   2     5911.57     5882.90    268.97 o 
   5   0   2       60.70       42.45     11.88 o 
   6   0   2     1893.22     1793.03     37.05 o 
   7   0   2     1012.90      930.95     29.22 o 
   8   0   2      124.06       87.83     12.63 o 
   9   0   2      652.51      657.30     28.35 o 
  10   0   2       34.92      363.87     23.55 o 
  11   0   2      580.93      475.92     35.63 o 
 -11   1   2      200.78      147.13     13.09 o 
 -10   1   2       23.73      153.67     12.32 o 
  -9   1   2      470.49      405.80     17.18 o 
  -8   1   2       20.89       29.70      5.95 o 
  -7   1   2      205.06      186.75      9.63 o 
  -6   1   2     2411.69     2517.79     46.40 o 
  -5   1   2     1136.16     1275.51     15.02 o 
  -4   1   2    12693.24    13124.85     64.95 o 
  -3   1   2     4478.62     4516.64     30.23 o 
  -2   1   2    13418.18    13974.56     93.85 o 
  -1   1   2      613.91      541.63      5.08 o 
   0   1   2     5406.11     5690.44     45.35 o 
   1   1   2      561.33      532.49      6.11 o 
   2   1   2       36.59       41.57      2.23 o 
   3   1   2      137.72      137.63      3.72 o 
   4   1   2      241.90      243.52      8.67 o 
   5   1   2     3312.48     3316.56     65.67 o 
   6   1   2     1221.79     1135.50     28.60 o 
   7   1   2      746.10      868.89     22.02 o 
   8   1   2      141.94      141.88     10.50 o 
   9   1   2      122.30      198.51     12.01 o 
  10   1   2      697.09      626.43     21.16 o 
  11   1   2      105.84      312.91     16.81 o 
 -11   2   2        0.32       37.78      8.54 o 
 -10   2   2      691.25      640.36     20.93 o 
  -8   2   2       86.48       76.14      8.21 o 
  -7   2   2      217.43      222.97      8.17 o 
  -6   2   2      356.31      273.44      6.77 o 
  -5   2   2     3397.84     3459.17     38.71 o 
  -4   2   2      753.81      651.71      9.11 o 
  -3   2   2      133.58      124.69      3.86 o 
  -2   2   2     1454.11     1334.61     19.51 o 
  -1   2   2     2346.06     2394.74     24.90 o 
   0   2   2     2245.18     2324.88     24.37 o 
   1   2   2     5296.31     5752.04     32.55 o 
   2   2   2       50.40       43.90      2.65 o 
   3   2   2      158.70      136.29      4.51 o 
   4   2   2     4242.98     4426.79     90.97 o 
   5   2   2      168.11      139.43      4.69 o 
   6   2   2     4649.40     4503.63    102.86 o 
   7   2   2        2.57        4.15      4.30 o 
   8   2   2      449.14      399.34     15.06 o 
   9   2   2      206.92      233.71     12.73 o 
  10   2   2       22.78      144.58     12.66 o 
  11   2   2      231.27      263.59     16.04 o 
 -11   3   2      235.89      175.66     14.21 o 
 -10   3   2        0.93       38.01      8.10 o 
  -9   3   2      626.24      484.98     19.23 o 
  -8   3   2      351.48      312.81     13.17 o 
  -7   3   2        2.07       37.71      4.95 o 
  -6   3   2     1011.77      980.50     13.37 o 
  -5   3   2      287.56      243.55      6.78 o 
  -4   3   2     4061.50     3955.69     44.14 o 
  -3   3   2      107.96       89.27      3.71 o 
  -2   3   2     1420.59     1352.66     20.69 o 
  -1   3   2     1302.83     1320.98     14.23 o 
   0   3   2     1880.54     1782.62     12.05 o 
   1   3   2     4293.40     4077.17     54.13 o 
   2   3   2     1188.47     1174.46     24.80 o 
   3   3   2     3968.26     3926.11     74.84 o 
   4   3   2      116.07       80.52      4.45 o 
   5   3   2     6191.74     6650.23     84.84 o 
   6   3   2      306.65      278.76      9.26 o 
   7   3   2      806.58      838.64     20.22 o 
   8   3   2       31.02       53.40      7.80 o 
   9   3   2      125.45       95.60     10.16 o 
  10   3   2      219.64      174.96     13.84 o 
 -11   4   2        1.81       35.09      8.98 o 
 -10   4   2      105.87       85.26     10.38 o 
  -9   4   2       21.62      129.22     11.11 o 
  -8   4   2      705.15      677.98     33.21 o 
  -7   4   2      551.54      532.56     13.40 o 
  -6   4   2      944.07      881.42     13.78 o 
  -5   4   2      262.16      201.73      6.59 o 
  -4   4   2      736.91      733.12     17.58 o 
  -3   4   2       89.07       55.18      3.61 o 
  -2   4   2     6492.21     6808.40     44.71 o 
  -1   4   2     1238.07     1292.83     26.71 o 
   0   4   2    11192.09    12790.81    188.96 o 
   1   4   2     4589.21     4618.47     37.70 o 
   2   4   2      697.00      646.88     10.08 o 
   3   4   2       36.00       45.06      3.60 o 
   4   4   2      742.94      768.82     12.12 o 
   5   4   2     1761.40     1904.07     24.06 o 
   6   4   2      545.78      483.04     12.58 o 
   7   4   2      108.57      106.91      9.27 o 
   8   4   2      245.86      228.50     12.39 o 
   9   4   2       11.25        8.88      6.37 o 
  10   4   2       20.57        4.92      7.10 o 
 -10   5   2        4.45        6.93      7.05 o 
  -9   5   2      110.18       93.92     10.30 o 
  -8   5   2       15.34       58.65      8.17 o 
  -7   5   2      393.69      330.01     11.31 o 
  -6   5   2      156.90      126.16      6.76 o 
  -5   5   2       92.43      166.78      6.73 o 
  -4   5   2       62.13       84.25      4.93 o 
  -3   5   2       23.77        9.95      2.46 o 
  -2   5   2      370.57      381.50      7.73 o 
  -1   5   2     1327.01     1331.76     35.13 o 
   0   5   2       78.70       82.55      4.04 o 
   1   5   2     1839.23     2071.95     45.04 o 
   2   5   2      119.94      110.41      4.88 o 
   3   5   2      284.09      271.73      7.49 o 
   4   5   2      196.27      227.05      7.37 o 
   5   5   2       80.90       89.23      5.52 o 
   6   5   2        0.02       23.89      4.95 o 
   7   5   2      139.78      104.14      9.31 o 
   8   5   2        2.47       19.93      6.52 o 
   9   5   2       10.74       11.54      6.74 o 
  10   5   2        0.17        2.44      6.97 o 
 -10   6   2        6.09       87.70     10.92 o 
  -9   6   2      117.94      129.04     11.79 o 
  -8   6   2        0.06        7.13      5.52 o 
  -7   6   2        5.46        1.82      4.38 o 
  -6   6   2      123.13      146.09      7.34 o 
  -5   6   2       51.14       72.85      5.60 o 
  -4   6   2      341.93      292.95      8.48 o 
  -3   6   2      502.03      478.10      9.81 o 
  -2   6   2      227.16      256.06      7.07 o 
  -1   6   2      131.55      101.25      4.86 o 
   0   6   2      156.77      153.60      5.63 o 
   1   6   2       57.65       51.38      4.09 o 
   2   6   2       37.88       37.66      3.82 o 
   3   6   2      898.21      873.51     13.86 o 
   4   6   2        9.21       12.95      3.49 o 
   5   6   2       17.44       16.34      4.01 o 
   6   6   2        6.10       29.69      5.36 o 
   7   6   2       11.47       20.17      6.46 o 
   8   6   2      137.08      109.10     10.54 o 
   9   6   2       16.99       -2.01      6.38 o 
  -9   7   2       34.24      105.66     11.28 o 
  -8   7   2      191.70      104.42     10.41 o 
  -7   7   2      257.55      205.09     10.24 o 
  -6   7   2        8.11       17.01      4.40 o 
  -5   7   2      545.30      576.69     12.81 o 
  -4   7   2      372.46      334.96      9.55 o 
  -3   7   2      544.56      505.56     11.73 o 
  -2   7   2      152.69      137.52      6.11 o 
  -1   7   2      236.88      213.99      7.09 o 
   0   7   2      178.30      199.70      6.97 o 
   1   7   2      247.15      268.23      8.12 o 
   2   7   2     1476.18     1598.04     19.07 o 
   3   7   2       33.07       11.41      3.54 o 
   4   7   2       10.94       13.66      3.97 o 
   5   7   2       48.65      138.67      7.94 o 
   6   7   2       40.97       47.15      6.78 o 
   7   7   2       11.50       12.15      6.39 o 
   8   7   2        5.68       36.69      8.32 o 
   9   7   2        5.07        1.38      7.15 o 
  -9   8   2      286.77      243.55     18.32 o 
  -8   8   2        1.52        9.72      8.00 o 
  -7   8   2       28.11       38.64      7.93 o 
  -6   8   2      447.93      506.98     14.98 o 
  -5   8   2       48.64       47.52      5.62 o 
  -4   8   2        4.22       25.77      4.71 o 
  -3   8   2      481.38      445.15     11.14 o 
  -2   8   2      181.29      161.54      7.05 o 
  -1   8   2      930.89      919.04     19.93 o 
   0   8   2      683.16      642.64     17.41 o 
   1   8   2      333.01      298.54      9.22 o 
   2   8   2      408.78      412.16     10.82 o 
   3   8   2      348.35      289.21      9.59 o 
   4   8   2       83.17       63.73      6.22 o 
   5   8   2        5.85        3.84      4.23 o 
   6   8   2      276.27      316.09     12.61 o 
   7   8   2      548.06      632.79     20.16 o 
   8   8   2      156.73      108.36     11.97 o 
  -8   9   2      164.40      122.71     18.74 o 
  -7   9   2        7.48       36.96      8.16 o 
  -6   9   2       10.74       13.16      5.90 o 
  -5   9   2      198.06      203.67     10.42 o 
  -4   9   2      396.45      343.08     14.35 o 
  -3   9   2       10.12       13.49      6.03 o 
  -2   9   2      368.42      312.15     13.43 o 
  -1   9   2        1.67        7.17      5.28 o 
   0   9   2      820.66      772.58     16.68 o 
   1   9   2      150.69      127.40      8.71 o 
   2   9   2      187.76      173.74      9.17 o 
   3   9   2       29.23       29.47      5.86 o 
   4   9   2        0.35        3.79      4.92 o 
   5   9   2      428.90      415.67     14.44 o 
   6   9   2      954.05     1033.62     25.57 o 
   7   9   2       23.60       44.20     10.82 o 
  -7  10   2      140.90      142.77     15.68 o 
  -6  10   2      176.97      205.99     14.03 o 
  -5  10   2      376.80      287.75     14.56 o 
  -4  10   2       57.40       74.69      9.51 o 
  -3  10   2      147.29      203.15     12.46 o 
  -2  10   2       83.14       72.12      8.91 o 
  -1  10   2      678.16      681.43     20.08 o 
   0  10   2      732.60      755.85     20.88 o 
   1  10   2      775.43      772.28     21.51 o 
   2  10   2      561.56      589.19     18.93 o 
   3  10   2        0.81       13.73      6.37 o 
   4  10   2      606.52      640.04     20.36 o 
   5  10   2      320.03      367.56     16.41 o 
   6  10   2      287.52      209.54     16.59 o 
  -5  11   2      475.82      527.73     21.31 o 
  -4  11   2      239.15      244.67     14.88 o 
  -3  11   2        5.62        5.50      6.49 o 
  -2  11   2      156.01      195.46     13.94 o 
  -1  11   2      408.66      428.87     17.06 o 
   0  11   2      730.78      743.61     36.23 o 
   1  11   2      806.02      853.84     23.66 o 
   2  11   2      101.47       88.00     10.28 o 
   3  11   2      307.33      267.24     14.62 o 
   4  11   2       84.87       79.61     12.65 o 
   5  11   2      524.48      581.95     24.77 o 
  -3  12   2      403.61      407.77     27.16 o 
  -2  12   2        3.27        0.76      9.68 o 
  -1  12   2      258.06      263.32     23.36 o 
   0  12   2      158.61      133.21     18.46 o 
   1  12   2      111.34      115.51     18.43 o 
   2  12   2      272.98      270.56     23.89 o 
 -11   1   3       36.12       23.00      8.00 o 
 -10   1   3       82.70       79.17      9.71 o 
  -9   1   3      128.75      152.78     11.40 o 
  -8   1   3        0.58       -0.32      4.36 o 
  -7   1   3       18.68       25.06      3.32 o 
  -6   1   3       84.48       90.95      4.60 o 
  -5   1   3     6114.52     6428.80    101.62 o 
  -4   1   3       41.46       11.87      2.13 o 
  -3   1   3      409.46      419.29      6.63 o 
  -2   1   3    17370.04    17740.51    118.04 o 
  -1   1   3     4241.04     4514.78     18.43 o 
   0   1   3      636.24      653.00      6.22 o 
   1   1   3       34.31       18.12      1.64 o 
   2   1   3      569.20      560.69      7.60 o 
   3   1   3      275.64      269.16      5.31 o 
   4   1   3      988.82      878.91     18.51 o 
   5   1   3      258.42      233.73      8.90 o 
   6   1   3      351.12      282.87     12.44 o 
   7   1   3        0.24        1.82      4.26 o 
   8   1   3        5.70        0.18      4.87 o 
   9   1   3        7.89        2.52      5.60 o 
  10   1   3        3.28        5.11      6.28 o 
 -11   2   3        0.29        5.48      6.91 o 
 -10   2   3      237.87      361.30     16.18 o 
  -9   2   3      235.16      176.40     12.19 o 
  -8   2   3       40.37       20.25      5.72 o 
  -7   2   3       75.85       52.12      5.10 o 
  -6   2   3        0.61       28.66      3.30 o 
  -5   2   3     1172.38     1169.98     13.40 o 
  -4   2   3      192.74      151.83      4.84 o 
  -3   2   3       65.03       67.86      3.13 o 
  -2   2   3       35.72       26.71      2.02 o 
  -1   2   3       17.19       15.64      1.56 o 
   0   2   3     6747.10     6682.14     53.00 o 
   1   2   3       45.79       26.31      2.04 o 
   2   2   3     2632.49     2929.85     27.93 o 
   3   2   3      768.90      813.79     16.39 o 
   4   2   3      427.72      433.84      9.72 o 
   5   2   3      723.98      722.59     10.45 o 
   6   2   3      320.52      321.57      9.22 o 
   7   2   3      324.27      372.66     13.97 o 
   8   2   3       42.20       13.02      5.60 o 
   9   2   3       18.43       37.29      7.60 o 
  10   2   3       16.11       20.67      7.52 o 
 -11   3   3       81.94      137.23     13.07 o 
 -10   3   3      243.76      247.04     13.92 o 
  -8   3   3      191.55      196.55     10.88 o 
  -7   3   3        5.25        8.84      3.70 o 
  -6   3   3       15.12        7.96      2.75 o 
  -5   3   3      968.11      918.44     12.63 o 
  -4   3   3       16.31       50.27      3.58 o 
  -3   3   3     4166.98     4463.15     63.62 o 
  -2   3   3       28.46       33.88      2.31 o 
  -1   3   3     3155.37     3124.28     52.56 o 
   0   3   3       66.23       34.06      2.02 o 
   1   3   3     5405.80     5478.06     83.87 o 
   2   3   3     6816.82     7229.39     43.53 o 
   3   3   3     1333.54     1513.22     25.01 o 
   4   3   3     6569.58     7444.89    129.51 o 
   5   3   3     1536.20     1605.90     19.46 o 
   6   3   3     2215.37     2256.71     43.52 o 
   7   3   3       18.74       44.52      6.87 o 
   8   3   3       41.12       30.88      6.92 o 
   9   3   3       72.43       90.35      9.98 o 
  10   3   3       95.86       37.67      8.42 o 
 -11   4   3       62.29      118.91     12.52 o 
 -10   4   3      219.92      326.14     15.72 o 
  -9   4   3      675.68      560.73     18.71 o 
  -8   4   3       54.09       67.07      8.01 o 
  -7   4   3      303.65      294.36     10.22 o 
  -6   4   3       49.18       55.19      4.76 o 
  -5   4   3      484.91      448.61      9.49 o 
  -4   4   3     2271.81     2063.10     29.51 o 
  -3   4   3      516.24      479.86      8.37 o 
  -2   4   3     1149.62     1013.35     10.67 o 
  -1   4   3     1415.01     1568.60     12.00 o 
   0   4   3     9308.72     9671.18    139.40 o 
   1   4   3     1304.17     1191.02     14.87 o 
   2   4   3     1629.81     1606.66     16.70 o 
   3   4   3      579.07      503.92      9.52 o 
   4   4   3     1081.03     1184.95     15.29 o 
   5   4   3     2658.85     2761.68     35.55 o 
   6   4   3       52.40      121.02      7.72 o 
   7   4   3      940.36      940.02     22.30 o 
   8   4   3       47.01       42.87      7.79 o 
   9   4   3      153.22      222.97     14.32 o 
  10   4   3      234.45      305.96     16.22 o 
 -10   5   3      230.67      228.87     14.47 o 
  -9   5   3      147.83      493.05     18.07 o 
  -8   5   3      919.03      947.85     24.84 o 
  -7   5   3       25.21       30.42      5.22 o 
  -6   5   3     2180.48     2210.40     22.95 o 
  -5   5   3      432.02      355.85      9.05 o 
  -4   5   3       79.42       70.11      4.70 o 
  -3   5   3      372.26      292.75      7.12 o 
  -2   5   3      119.54       96.37      4.11 o 
  -1   5   3     9980.40    10650.74    187.14 o 
   0   5   3     2797.81     3024.81     43.72 o 
   1   5   3    10421.77    11022.20    111.10 o 
   2   5   3     1379.32     1417.90     17.22 o 
   3   5   3      979.12      954.17     13.77 o 
   4   5   3      715.37      657.62     12.26 o 
   5   5   3        0.94       11.53      3.56 o 
   6   5   3     1562.47     1568.62     29.07 o 
   7   5   3      410.76      389.00     14.97 o 
   8   5   3      120.52      111.46     10.64 o 
   9   5   3       26.32       28.85      7.90 o 
  10   5   3      118.88      125.59     13.00 o 
 -10   6   3      185.16      280.15     15.52 o 
  -9   6   3     1068.42     1060.58     34.54 o 
  -8   6   3       54.41       55.60      8.15 o 
  -7   6   3      473.34      442.34     13.18 o 
  -6   6   3       70.75       93.55      6.48 o 
  -5   6   3     1679.15     1581.20     30.36 o 
  -4   6   3     2846.46     2821.45     28.54 o 
  -3   6   3      277.94      191.89      6.35 o 
  -2   6   3     1280.56     1120.58     17.44 o 
  -1   6   3        4.86        3.19      2.20 o 
   0   6   3     5009.12     5061.38     68.48 o 
   1   6   3     1576.77     1677.29     29.65 o 
   2   6   3     2158.19     2162.12     25.67 o 
   3   6   3     1933.20     1907.92     25.68 o 
   4   6   3       29.64       29.13      4.26 o 
   5   6   3     1724.23     1780.76     28.75 o 
   6   6   3       60.03       64.31      6.82 o 
   7   6   3      439.60      526.99     17.69 o 
   8   6   3       37.76      206.79     13.29 o 
   9   6   3       74.24       81.06     10.70 o 
  -9   7   3       15.74       27.54      9.26 o 
  -8   7   3      635.82      647.79     23.64 o 
  -7   7   3      294.44      228.26     10.46 o 
  -6   7   3      633.79      584.70     13.30 o 
  -5   7   3     1805.14     1735.50     30.19 o 
  -4   7   3     1615.56     1640.94     19.62 o 
  -3   7   3     1051.91     1084.90     26.63 o 
  -2   7   3        1.18        1.22      2.71 o 
  -1   7   3     2653.94     2760.57     60.55 o 
   0   7   3     1165.59     1166.69     18.71 o 
   1   7   3     9975.51    11000.58    222.42 o 
   2   7   3      141.10      114.42      6.26 o 
   3   7   3      598.26      651.13     13.02 o 
   4   7   3       34.93       17.58      4.39 o 
   5   7   3       90.73       91.91      7.06 o 
   6   7   3     2747.39     2799.79     55.66 o 
   7   7   3      328.32      248.44     13.34 o 
   8   7   3     1042.39     1095.52     27.30 o 
  -9   8   3       60.38       88.63     12.96 o 
  -8   8   3        9.63       43.61      9.34 o 
  -7   8   3      611.51      553.35     18.43 o 
  -6   8   3      534.23      565.10     15.76 o 
  -5   8   3     1178.16     1207.31     21.49 o 
  -4   8   3      899.44      853.94     21.49 o 
  -3   8   3      772.79      757.51     18.37 o 
  -2   8   3      580.60      575.68     13.52 o 
  -1   8   3       31.62       29.34      4.92 o 
   0   8   3     2885.83     3240.55     68.02 o 
   1   8   3        4.25        2.03      3.38 o 
   2   8   3      411.43      376.68     13.99 o 
   3   8   3      937.36      865.21     15.90 o 
   4   8   3        1.47        0.07      4.00 o 
   5   8   3      545.29      531.86     13.77 o 
   6   8   3      303.64      299.35     11.60 o 
   7   8   3     1211.23     1357.85     42.32 o 
   8   8   3      158.33      179.58     16.56 o 
  -8   9   3       53.86       14.57     12.43 o 
  -7   9   3       23.28       38.58      9.95 o 
  -6   9   3      441.35      386.12     16.01 o 
  -5   9   3      449.34      418.01     16.30 o 
  -4   9   3      349.89      345.43     14.69 o 
  -3   9   3      977.92      899.41     22.38 o 
  -2   9   3      117.87      135.51     10.48 o 
  -1   9   3      676.15      622.66     18.41 o 
   0   9   3       17.74       14.05      5.67 o 
   1   9   3       96.60       69.56      8.21 o 
   2   9   3        1.64        0.31      5.22 o 
   3   9   3       28.43       35.92      7.07 o 
   4   9   3      187.57      204.37     10.83 o 
   5   9   3      121.54       85.03      8.70 o 
   6   9   3      358.12      329.71     15.68 o 
   7   9   3        8.36       12.93      9.08 o 
  -7  10   3      160.44      133.84     15.33 o 
  -6  10   3      145.73      120.51     11.97 o 
  -5  10   3      156.89      131.39     11.71 o 
  -4  10   3      291.64      268.90     18.24 o 
  -3  10   3        7.42       -2.85      5.68 o 
  -2  10   3      577.12      589.46     19.32 o 
  -1  10   3      921.60      869.45     29.65 o 
   0  10   3     1281.32     1309.18     35.19 o 
   1  10   3      593.96      601.78     32.13 o 
   2  10   3      895.70      935.83     23.94 o 
   3  10   3       90.46      105.08     10.76 o 
   4  10   3       57.84       42.86      8.68 o 
   5  10   3      253.35      213.06     14.01 o 
   6  10   3        3.18        5.63      9.18 o 
  -5  11   3      126.30      121.98     12.91 o 
  -4  11   3       10.39       27.52      8.22 o 
  -3  11   3       10.69       16.38      7.14 o 
  -2  11   3       99.16       90.63     10.65 o 
  -1  11   3       19.82       13.55      6.90 o 
   0  11   3        2.94        3.91      6.34 o 
   1  11   3       16.14        6.22      6.63 o 
   2  11   3        2.52       17.20      7.43 o 
   3  11   3        1.72       -4.06      6.83 o 
   4  11   3       30.50       29.30      8.92 o 
  -3  12   3        0.96        8.26      7.75 o 
  -2  12   3        3.86        2.96      7.39 o 
  -1  12   3        0.99        5.36      7.14 o 
   0  12   3        9.83        4.40      7.70 o 
   1  12   3        0.02       11.02      9.04 o 
   2  12   3        0.11       -3.10      9.12 o 
 -11   0   4       11.13       49.49     13.01 o 
 -10   0   4      173.93      252.01     19.84 o 
  -8   0   4     2976.99     3186.75    101.19 o 
  -7   0   4      141.84      224.43     12.36 o 
  -6   0   4    11763.44    12906.92     98.06 o 
  -5   0   4      297.30      451.55     16.96 o 
  -4   0   4    20530.88    20861.10    131.82 o 
  -3   0   4    14572.02    15038.72    123.14 o 
  -2   0   4     9713.59    10480.69     80.52 o 
  -1   0   4     6169.79     6168.01    186.57 o 
   0   0   4      120.13      102.89      4.55 o 
   1   0   4    16743.97    16873.98     65.46 o 
   2   0   4     1033.86      987.41     14.81 o 
   3   0   4       13.43       16.50      3.22 o 
   4   0   4     5227.02     5325.17     38.24 o 
   5   0   4      656.63      608.05     13.04 o 
   6   0   4     5771.48     5683.23    192.01 o 
   7   0   4      461.50      528.62     23.30 o 
   8   0   4     1428.39     1249.94     36.97 o 
   9   0   4      110.83      135.23     16.54 o 
  10   0   4      395.28      270.80     20.90 o 
 -11   1   4        8.92        6.80      6.88 o 
 -10   1   4      248.14      256.98     14.00 o 
  -9   1   4      919.54      807.60     21.58 o 
  -7   1   4     1692.01     1733.27     24.25 o 
  -6   1   4      988.94      988.31     19.65 o 
  -5   1   4    14286.87    15074.77    116.85 o 
  -4   1   4      635.74      594.18      9.06 o 
  -3   1   4     1846.92     1709.78     16.68 o 
  -2   1   4      995.80     1065.49      9.69 o 
  -1   1   4      248.47      214.56      4.02 o 
   0   1   4     6970.52     7159.20     39.91 o 
   1   1   4       49.79       29.28      2.22 o 
   2   1   4     2358.70     2088.89     21.87 o 
   3   1   4      245.41      319.12      6.66 o 
   4   1   4      660.94      577.08     11.11 o 
   5   1   4     1777.64     1690.09     35.89 o 
   6   1   4      177.55      299.76     11.87 o 
   7   1   4     2438.60     2687.76     35.96 o 
   8   1   4       96.96      194.21     11.66 o 
   9   1   4      402.50      426.86     17.28 o 
  10   1   4       95.92      118.69     11.81 o 
 -11   2   4       71.88       79.40     10.73 o 
 -10   2   4      244.58      245.78     13.73 o 
  -9   2   4      313.22      438.98     16.26 o 
  -8   2   4      442.29      424.46     14.85 o 
  -7   2   4      297.63      303.77      8.24 o 
  -6   2   4       31.00       43.59      3.97 o 
  -5   2   4      596.83      727.07     11.11 o 
  -4   2   4     5058.29     4802.02    129.69 o 
  -3   2   4      111.35      109.75      3.95 o 
  -2   2   4      571.58      531.80      6.87 o 
  -1   2   4      101.09       89.56      5.41 o 
   0   2   4       30.76       16.89      1.55 o 
   1   2   4    18579.97    19669.52    196.25 o 
   2   2   4       56.53       46.93      3.11 o 
   3   2   4     6784.91     7022.04    131.75 o 
   4   2   4       27.89       43.12      3.58 o 
   5   2   4     1803.79     1902.50     40.79 o 
   6   2   4     1787.84     1687.16     26.96 o 
   7   2   4        0.58       23.91      5.78 o 
   8   2   4      520.58      499.57     17.34 o 
   9   2   4       76.02       78.19      9.54 o 
  10   2   4      123.62      113.12     11.73 o 
 -11   3   4      128.13      124.36     12.53 o 
 -10   3   4       64.37       98.58     10.75 o 
  -9   3   4      395.94      406.80     16.08 o 
  -8   3   4       38.61       35.75      6.68 o 
  -7   3   4       73.08       68.89      5.14 o 
  -6   3   4       56.30       33.26      3.84 o 
  -5   3   4     1796.03     1795.86     17.85 o 
  -4   3   4     2062.44     2032.74     30.12 o 
  -3   3   4     1394.19     1205.70     15.36 o 
  -2   3   4     1028.57      920.34     11.68 o 
  -1   3   4      269.77      257.69      7.88 o 
   0   3   4     8502.52     9273.23    144.01 o 
   1   3   4      228.20      246.77      5.38 o 
   2   3   4    11070.14    12602.05     67.17 o 
   3   3   4     1115.43     1098.80     13.53 o 
   4   3   4      627.09      577.66     10.50 o 
   5   3   4      696.51      618.38     11.23 o 
   6   3   4      930.83      852.68     16.11 o 
   7   3   4      872.20      818.80     20.71 o 
   8   3   4        7.63       14.34      6.12 o 
   9   3   4       61.97       77.94      9.82 o 
  10   3   4       44.14       27.42      8.45 o 
 -11   4   4      233.14      165.47     14.07 o 
 -10   4   4      238.05      255.73     14.25 o 
  -9   4   4      126.15       95.34      9.94 o 
  -8   4   4       26.70       24.94      6.24 o 
  -7   4   4        1.05        1.17      3.19 o 
  -6   4   4      283.49      242.97      7.75 o 
  -5   4   4     1765.00     1670.03     18.04 o 
  -4   4   4     2059.55     2111.25     18.81 o 
  -3   4   4     2965.31     2983.10     28.50 o 
  -2   4   4       10.54        8.83      1.74 o 
  -1   4   4      492.53      506.55     11.84 o 
   0   4   4      392.32      443.96     10.58 o 
   1   4   4     7392.95     7860.21     66.81 o 
   2   4   4     1448.41     1406.18     34.18 o 
   3   4   4      693.57      649.98     11.08 o 
   4   4   4        1.08        1.08      2.55 o 
   5   4   4      243.74      209.26      7.52 o 
   6   4   4      106.51       92.76      7.20 o 
   7   4   4       28.86       27.20      6.28 o 
   8   4   4       30.52       26.67      6.89 o 
   9   4   4        1.35       -2.45      5.71 o 
  10   4   4       28.85       84.22     11.09 o 
 -10   5   4      185.52       89.17     10.83 o 
  -9   5   4       83.42       75.82     10.66 o 
  -8   5   4       46.98       54.72      7.83 o 
  -7   5   4        9.40        4.30      3.49 o 
  -6   5   4       54.08       43.31      4.68 o 
  -5   5   4        0.66        0.86      2.66 o 
  -4   5   4      384.47      353.82      8.36 o 
  -3   5   4      267.60      204.09      5.89 o 
  -2   5   4      677.54      648.85      8.80 o 
  -1   5   4       53.17       52.20      3.81 o 
   0   5   4      406.02      402.49      6.93 o 
   1   5   4      191.54      200.81      6.85 o 
   2   5   4      546.04      497.21      9.48 o 
   3   5   4       27.91       23.60      3.53 o 
   4   5   4      181.28      170.06      6.86 o 
   5   5   4        5.92        1.12      3.21 o 
   6   5   4      376.47      309.36     11.20 o 
   7   5   4        0.76        4.38      5.19 o 
   8   5   4        8.96        8.37      6.02 o 
   9   5   4       89.09       88.08     10.77 o 
 -10   6   4       37.82        3.92      8.31 o 
  -9   6   4       80.24       90.28     12.28 o 
  -8   6   4       66.32       48.18      6.85 o 
  -7   6   4      205.38      240.12      9.13 o 
  -6   6   4        6.43        7.65      3.54 o 
  -5   6   4       76.36       63.38      5.23 o 
  -4   6   4        2.70       19.52      3.46 o 
  -3   6   4      321.40      324.47      7.76 o 
  -2   6   4      258.36      273.81      7.70 o 
  -1   6   4        2.43        3.49      2.17 o 
   0   6   4      705.61      702.14     15.31 o 
   1   6   4      157.70      121.91      5.38 o 
   2   6   4      235.22      225.17      7.15 o 
   3   6   4       24.33       21.87      3.69 o 
   4   6   4      118.43       98.38      6.44 o 
   5   6   4      167.86      147.50      7.82 o 
   6   6   4       23.24       13.78      5.35 o 
   7   6   4      325.85      340.54     15.08 o 
   8   6   4       17.75        8.89      6.56 o 
   9   6   4       51.84       32.80      8.72 o 
  -9   7   4        0.79        4.99      7.87 o 
  -8   7   4      342.36      384.99     15.93 o 
  -7   7   4      123.03      129.42     10.51 o 
  -6   7   4      537.59      453.66     13.48 o 
  -5   7   4      168.29      191.75      8.99 o 
  -4   7   4        1.71        1.55      3.10 o 
  -3   7   4        9.73       52.95      4.61 o 
  -2   7   4       49.07       35.73      3.81 o 
  -1   7   4        0.58       30.62      3.66 o 
   0   7   4       34.55       22.51      3.55 o 
   1   7   4       15.79       19.87      3.57 o 
   2   7   4      205.31      190.79      7.21 o 
   3   7   4      457.52      389.93     11.40 o 
   4   7   4      335.51      255.60      9.15 o 
   5   7   4       15.33       67.30      6.58 o 
   6   7   4       16.04       44.18      6.86 o 
   7   7   4       16.90       36.73      8.03 o 
   8   7   4       35.57       60.65      9.59 o 
  -9   8   4       81.50      167.18     21.12 o 
  -8   8   4        1.16        8.20      8.50 o 
  -7   8   4        0.56       27.78      8.51 o 
  -6   8   4      277.52      239.42     12.63 o 
  -5   8   4       14.70       35.47      7.25 o 
  -4   8   4      598.44      574.32     17.45 o 
  -3   8   4      120.79      131.47     10.12 o 
  -2   8   4        7.68       11.95      5.00 o 
  -1   8   4      563.62      552.20     16.68 o 
   0   8   4       21.59       21.29      5.49 o 
   1   8   4      854.19      764.71     19.43 o 
   2   8   4        9.10        9.61      4.44 o 
   3   8   4      749.54      802.28     17.69 o 
   4   8   4      543.26      631.91     16.66 o 
   5   8   4      298.07      232.84     11.26 o 
   6   8   4      328.07      270.73     14.22 o 
   7   8   4        6.08        0.09      7.95 o 
  -8   9   4       27.53       51.40     14.57 o 
  -7   9   4       58.69       90.70     12.90 o 
  -6   9   4       20.85       26.68      7.49 o 
  -5   9   4      617.02      653.43     20.27 o 
  -4   9   4        8.14       13.06      6.08 o 
  -3   9   4      950.68      908.99     22.87 o 
  -2   9   4       19.44       10.65      5.54 o 
  -1   9   4      609.21      586.21     18.10 o 
   0   9   4      134.42      121.73     10.10 o 
   1   9   4        1.49        4.31      5.31 o 
   2   9   4      372.61      347.56     14.93 o 
   3   9   4      673.93      614.85     19.35 o 
   4   9   4      104.51      123.23     10.98 o 
   5   9   4      510.50      620.70     20.32 o 
   6   9   4       17.81       13.82      8.64 o 
   7   9   4      363.16      432.17     26.59 o 
  -7  10   4       48.28       81.82     13.40 o 
  -6  10   4       98.62      161.98     13.22 o 
  -5  10   4       30.94       22.42      7.49 o 
  -4  10   4      498.42      506.52     18.64 o 
  -3  10   4      266.53      249.32     13.68 o 
  -2  10   4      485.48      483.72     17.94 o 
  -1  10   4      497.83      498.45     18.21 o 
   0  10   4        5.20       11.46      6.13 o 
   1  10   4     1283.16     1334.57     60.40 o 
   2  10   4      450.52      473.05     18.01 o 
   3  10   4      664.87      665.77     21.26 o 
   4  10   4      115.21      147.01     12.69 o 
   5  10   4      191.53      180.88     14.18 o 
  -5  11   4      453.96      490.65     19.87 o 
  -4  11   4      141.24      157.20     13.19 o 
  -3  11   4      397.84      424.16     18.14 o 
  -2  11   4      252.50      234.68     14.56 o 
  -1  11   4       24.73       20.17      7.40 o 
   0  11   4     1156.52     1201.46     42.62 o 
   1  11   4       59.97       44.87      8.93 o 
   2  11   4     1173.92     1316.91     37.95 o 
   3  11   4       34.87       31.80      8.86 o 
   4  11   4      421.35      421.04     18.69 o 
  -2  12   4       97.76      131.23     13.10 o 
  -1  12   4      281.94      267.24     17.48 o 
   0  12   4        2.42        0.27      7.55 o 
   1  12   4      914.94      894.33     36.03 o 
 -11   1   5        9.38       -1.57      6.36 o 
 -10   1   5       46.34       68.44      9.42 o 
  -9   1   5        6.94        1.63      5.62 o 
  -8   1   5     1622.33     1494.12     28.20 o 
  -7   1   5       22.17       12.15      3.25 o 
  -6   1   5      261.07      217.63      6.89 o 
  -5   1   5     3923.37     4181.95     32.52 o 
  -4   1   5     1643.00     1568.68     22.79 o 
  -3   1   5      779.01      790.07      9.88 o 
  -2   1   5        0.87        2.34      1.43 o 
  -1   1   5     1244.57     1276.89     11.46 o 
   0   1   5      712.16      656.05      8.31 o 
   1   1   5     2543.36     2580.91     23.68 o 
   2   1   5      357.18      347.39      6.96 o 
   3   1   5       34.59       39.65      3.29 o 
   4   1   5       28.92       26.54      3.15 o 
   5   1   5        5.69        2.00      2.52 o 
   6   1   5      125.57       92.04      8.18 o 
   7   1   5        0.75        6.01      4.95 o 
   8   1   5        3.25        8.07      5.58 o 
   9   1   5      472.42      336.33     15.80 o 
  10   1   5       26.64       28.88      8.36 o 
 -11   2   5        4.49       -0.77      6.97 o 
 -10   2   5       77.56       62.14     10.79 o 
  -9   2   5       24.10       86.17      9.56 o 
  -8   2   5      298.19      415.11     14.95 o 
  -7   2   5      114.46      131.23      6.20 o 
  -5   2   5      339.09      319.63      7.86 o 
  -4   2   5      366.90      352.11      7.57 o 
  -3   2   5     4635.09     4769.86     38.01 o 
  -2   2   5      257.16      190.19      4.38 o 
  -1   2   5     1046.92      974.63      8.62 o 
   0   2   5     1499.18     1498.83     12.88 o 
   1   2   5       14.95       10.11      1.95 o 
   2   2   5     2077.15     2132.32     20.36 o 
   3   2   5       68.80       58.72      4.01 o 
   4   2   5      122.55       65.19      4.42 o 
   5   2   5        8.18        2.99      2.75 o 
   6   2   5       10.82       14.53      5.04 o 
   7   2   5       31.44       24.19      6.01 o 
   8   2   5       66.69      140.90     11.32 o 
   9   2   5      156.07      241.42     13.77 o 
  10   2   5        0.13       38.82      8.99 o 
 -11   3   5       20.74       39.89      9.15 o 
 -10   3   5        2.74       36.26      7.79 o 
  -9   3   5       51.66       74.07      9.13 o 
  -8   3   5      163.29      126.87      8.18 o 
  -6   3   5      426.03      438.37     10.10 o 
  -5   3   5       90.27      101.78      5.09 o 
  -4   3   5     1300.75     1105.35     14.63 o 
  -3   3   5      123.96      123.95      4.35 o 
  -2   3   5       10.46        5.19      1.84 o 
  -1   3   5     5351.37     5710.70     79.76 o 
   0   3   5     3845.67     4246.36     35.33 o 
   1   3   5    23130.03    26022.47    163.39 o 
   2   3   5     1865.02     1954.23     23.31 o 
   3   3   5     1224.45     1187.45     28.57 o 
   4   3   5      272.56      238.52      7.29 o 
   5   3   5      439.44      373.36      9.29 o 
   6   3   5     1391.41     1323.18     20.51 o 
   7   3   5      193.76      155.22     11.05 o 
   8   3   5      531.33      483.69     17.79 o 
   9   3   5       10.11       18.13      7.23 o 
  10   3   5      145.79      118.03     12.63 o 
 -11   4   5       29.42       71.86     10.77 o 
 -10   4   5      273.04      205.90     14.50 o 
  -9   4   5      148.55      135.25     11.28 o 
  -8   4   5       34.32       32.80      5.48 o 
  -7   4   5      487.25      479.17     11.40 o 
  -6   4   5      132.25      116.88      6.12 o 
  -5   4   5     2973.02     3066.62     34.81 o 
  -4   4   5      637.31      672.87     10.77 o 
  -3   4   5     6087.91     6443.47     80.16 o 
  -2   4   5      215.15      193.89      6.08 o 
  -1   4   5     3155.44     3193.16     43.53 o 
   0   4   5     3436.74     3350.14     83.29 o 
   1   4   5     4688.60     5191.98     79.33 o 
   2   4   5     2943.49     2831.62     32.65 o 
   3   4   5      989.87     1098.62     17.31 o 
   4   4   5     1249.74     1209.31     25.49 o 
   5   4   5      466.56      417.90     10.50 o 
   6   4   5      631.62      703.76     15.95 o 
   7   4   5      716.79      851.79     22.66 o 
   8   4   5      157.85      135.58     11.76 o 
   9   4   5      214.83      233.02     14.83 o 
 -10   5   5       23.49       75.26     10.37 o 
  -9   5   5     1128.11     1268.71     33.16 o 
  -8   5   5       42.85       52.84      6.54 o 
  -6   5   5      217.40      225.69      8.85 o 
  -4   5   5     8754.29     9114.46    156.79 o 
  -3   5   5      270.11      257.07      7.89 o 
  -2   5   5     2631.55     2897.78     47.81 o 
  -1   5   5      350.50      311.41     10.62 o 
   0   5   5      866.87      833.83     17.06 o 
   1   5   5     5711.69     5870.84     50.74 o 
   2   5   5       51.70       45.97      3.95 o 
   3   5   5     1620.32     1642.64     25.14 o 
   4   5   5      132.43      122.31      6.60 o 
   5   5   5     1058.75     1045.21     16.91 o 
   6   5   5      430.19      363.44     12.25 o 
   7   5   5      245.20      265.00     13.14 o 
   8   5   5       32.01       44.27      8.43 o 
   9   5   5       10.40       12.11      7.89 o 
 -10   6   5      357.76      307.14     18.63 o 
  -9   6   5       52.05      145.09     14.32 o 
  -8   6   5      379.28      338.36     14.25 o 
  -7   6   5      371.69      374.33     12.40 o 
  -6   6   5       18.49        9.13      4.12 o 
  -5   6   5     1631.92     1500.80     21.54 o 
  -3   6   5     3162.26     3099.65     49.23 o 
  -2   6   5      298.36      325.40      8.29 o 
  -1   6   5     1171.43     1168.37     21.57 o 
   0   6   5     3315.38     3336.97     36.09 o 
   1   6   5      257.21      207.97      6.34 o 
   2   6   5     2488.37     2567.41     36.26 o 
   3   6   5       87.98       45.44      4.74 o 
   4   6   5      359.25      379.40     13.06 o 
   5   6   5      389.61      425.24     11.75 o 
   6   6   5      667.53      662.10     15.72 o 
   7   6   5      272.46      315.74     14.57 o 
   8   6   5      174.04      235.04     13.73 o 
  -9   7   5      210.68      171.30     20.34 o 
  -8   7   5      217.45      239.64     16.16 o 
  -7   7   5      107.03      107.83      8.63 o 
  -6   7   5      664.25      625.28     15.64 o 
  -5   7   5       52.14       60.20      6.22 o 
  -4   7   5     2956.86     2926.95     37.22 o 
  -3   7   5      142.43      154.68      9.99 o 
  -2   7   5     3625.77     3827.93     73.18 o 
  -1   7   5       14.77       15.56      5.03 o 
   0   7   5      307.29      273.63     11.64 o 
   1   7   5      589.19      568.56     12.99 o 
   2   7   5      520.07      463.87     12.55 o 
   3   7   5     3494.22     3914.80     36.77 o 
   4   7   5      658.05      586.91     15.37 o 
   5   7   5     3703.84     4309.62     56.89 o 
   6   7   5      312.20      323.40     15.04 o 
   7   7   5      844.89      824.65     37.04 o 
   8   7   5      276.62      280.93     18.32 o 
  -9   8   5      219.85      277.52     26.26 o 
  -8   8   5      169.39      189.76     16.94 o 
  -7   8   5      154.77      189.05     13.04 o 
  -6   8   5      105.81       86.14      9.63 o 
  -5   8   5     1776.61     1779.41     58.59 o 
  -4   8   5       40.25       29.03      6.41 o 
  -3   8   5     2512.02     2653.01     36.83 o 
  -2   8   5      489.20      428.78     15.25 o 
  -1   8   5      271.72      240.77     11.93 o 
   0   8   5      239.81      201.91     11.04 o 
   1   8   5        4.21       11.65      5.53 o 
   2   8   5      587.53      606.17     18.45 o 
   3   8   5      200.60      184.35     11.43 o 
   4   8   5     2141.99     2196.02     35.26 o 
   5   8   5      787.65      815.09     22.58 o 
   6   8   5     1496.10     1581.54     32.26 o 
   7   8   5      441.55      510.82     28.84 o 
  -8   9   5      104.76      118.56     18.28 o 
  -7   9   5       77.82       48.94     11.10 o 
  -6   9   5      514.21      430.77     17.53 o 
  -5   9   5       11.25       16.57      6.92 o 
  -4   9   5      932.72      858.14     23.03 o 
  -3   9   5       86.10       73.04      8.93 o 
  -2   9   5       13.53       11.42      5.76 o 
  -1   9   5       55.91       61.35      8.26 o 
   0   9   5        1.70        3.94      5.17 o 
   1   9   5      559.52      567.70     18.67 o 
   2   9   5      538.19      566.81     19.08 o 
   3   9   5      304.54      322.82     14.95 o 
   4   9   5       98.86       96.41     10.56 o 
   5   9   5      161.42      159.96     13.08 o 
   6   9   5      380.57      386.44     20.81 o 
  -6  10   5      106.22       53.04      9.78 o 
  -5  10   5      480.37      525.24     19.66 o 
  -4  10   5      572.85      523.19     21.08 o 
  -3  10   5      404.63      351.14     15.98 o 
  -2  10   5      466.59      395.79     22.55 o 
  -1  10   5       11.76       27.31      7.23 o 
   0  10   5      624.27      651.67     25.88 o 
   1  10   5        0.49       10.11      6.42 o 
   2  10   5      595.66      567.98     20.01 o 
   3  10   5       12.52       11.55      6.90 o 
   4  10   5      255.34      247.21     15.31 o 
   5  10   5       33.33       44.97     11.52 o 
  -5  11   5        9.88        9.97      8.11 o 
  -4  11   5       98.71      105.96     11.79 o 
  -3  11   5        1.42        3.91      6.97 o 
  -2  11   5       11.64        8.01      7.25 o 
  -1  11   5      114.24      110.45     11.75 o 
   0  11   5       12.08       15.18      7.55 o 
   1  11   5       86.00       99.30     11.53 o 
   2  11   5      390.68      410.65     18.58 o 
   3  11   5        4.04        2.22      7.56 o 
  -2  12   5       17.00        3.10      8.02 o 
  -1  12   5       34.29       24.11      8.86 o 
   0  12   5      168.85      163.31     14.52 o 
 -11   0   6      249.26      304.65     22.61 o 
 -10   0   6       34.08      638.67     29.44 o 
  -9   0   6     2480.18     2491.92     54.14 o 
  -8   0   6      132.70      256.41     17.12 o 
  -7   0   6     2618.54     2725.79     67.14 o 
  -6   0   6     3063.97     3438.18     48.91 o 
  -5   0   6      579.58      762.00     16.79 o 
  -4   0   6     3013.91     2899.04     30.05 o 
  -3   0   6       45.72       40.58      4.46 o 
  -2   0   6       16.97       19.93      3.17 o 
  -1   0   6     3962.43     3927.42    107.05 o 
   0   0   6       20.88       32.07      3.83 o 
   1   0   6    25408.89    27766.18    170.79 o 
   2   0   6     1870.20     1618.95     22.84 o 
   3   0   6     5183.36     5332.50     43.16 o 
   4   0   6      938.47      866.80     17.95 o 
   5   0   6     4076.07     4330.89     83.28 o 
   6   0   6     1889.71     1886.75     41.82 o 
   7   0   6     2274.80     2195.49     82.56 o 
   8   0   6      154.02      165.40     17.45 o 
   9   0   6      967.91      837.49     34.73 o 
  10   0   6        6.99       -6.46      9.94 o 
 -11   1   6       18.07      110.95     12.03 o 
 -10   1   6     1084.34      822.84     23.41 o 
  -8   1   6     1931.98     1892.80     30.52 o 
  -7   1   6       50.93       85.06      5.80 o 
  -6   1   6      692.06      641.81     11.71 o 
  -5   1   6     2727.73     2672.71     22.00 o 
  -4   1   6      365.50      309.95      7.27 o 
  -3   1   6     5634.51     5587.76     43.32 o 
  -2   1   6     1236.16     1193.53     20.73 o 
  -1   1   6      439.13      319.10      6.65 o 
   0   1   6      204.20      212.04      5.19 o 
   1   1   6     4312.69     4240.77     24.05 o 
   2   1   6     4773.77     4529.25     37.63 o 
   3   1   6      175.13      185.26      6.05 o 
   4   1   6     2307.45     2267.37     25.16 o 
   5   1   6        2.79       21.10      3.63 o 
   6   1   6     3885.92     4267.15     59.97 o 
   7   1   6      653.88      752.46     20.18 o 
   8   1   6      296.84      342.80     15.27 o 
   9   1   6        3.09      134.56     12.31 o 
 -11   2   6       81.43       68.07     10.38 o 
 -10   2   6      183.86      292.36     14.81 o 
  -9   2   6      396.43      366.37     15.11 o 
  -7   2   6      283.38      229.64      9.74 o 
  -6   2   6       26.94       27.43      3.81 o 
  -5   2   6     1707.80     1552.32     17.06 o 
  -4   2   6     4479.27     4484.34     32.09 o 
  -3   2   6       14.98       10.43      2.12 o 
  -2   2   6     2672.61     2604.81     46.59 o 
  -1   2   6       15.29        3.80      1.49 o 
   0   2   6    13512.35    14864.45     97.73 o 
   1   2   6     2616.81     2554.39     21.08 o 
   2   2   6     3476.32     3917.46     33.29 o 
   3   2   6      938.82      783.29     12.34 o 
   4   2   6      114.19      100.20      5.39 o 
   5   2   6     2796.36     2897.68     50.86 o 
   6   2   6      631.54      578.79     16.87 o 
   7   2   6      608.96      577.01     17.98 o 
   8   2   6      173.66      204.23     12.89 o 
   9   2   6       95.92       70.94     11.02 o 
 -11   3   6        4.94       74.22     10.51 o 
 -10   3   6       30.17       36.88      8.15 o 
  -9   3   6       47.34       50.76      8.16 o 
  -8   3   6      158.95      148.78      8.52 o 
  -7   3   6      265.85      251.93      8.52 o 
  -6   3   6      348.45      289.86      8.45 o 
  -5   3   6     1832.41     1787.35     18.68 o 
  -4   3   6      182.44      136.80      5.25 o 
  -3   3   6     3561.64     3415.20     68.27 o 
  -2   3   6       33.37       30.08      3.07 o 
  -1   3   6     6443.13     7068.26    160.13 o 
   0   3   6     3684.44     4133.55     36.47 o 
   1   3   6     3940.53     3895.77     42.70 o 
   2   3   6     1181.29     1054.99     13.41 o 
   3   3   6     1024.49     1032.50     20.52 o 
   4   3   6      170.22      139.32      6.50 o 
   5   3   6       58.05       52.95      4.72 o 
   6   3   6      968.92      975.11     21.84 o 
   7   3   6      547.27      522.57     17.55 o 
   8   3   6      375.15      399.58     16.63 o 
   9   3   6      205.06      215.86     14.97 o 
 -11   4   6       57.54       44.23      9.59 o 
 -10   4   6        5.65        8.08      6.85 o 
  -9   4   6      201.86      175.86     12.31 o 
  -8   4   6       72.56       75.79      7.28 o 
  -7   4   6       83.36       90.18      6.31 o 
  -6   4   6      786.03      736.05     13.34 o 
  -5   4   6      237.19      250.81      7.64 o 
  -4   4   6     2278.25     2180.27     19.11 o 
  -3   4   6       90.20       54.37      3.32 o 
  -2   4   6     3071.17     3100.13     31.42 o 
  -1   4   6       10.22        5.94      3.11 o 
   0   4   6     1020.84      976.50     17.89 o 
   1   4   6      166.06      170.06      5.89 o 
   2   4   6        3.39        4.85      2.43 o 
   3   4   6        9.10        6.15      2.82 o 
   4   4   6        0.34        3.50      3.01 o 
   5   4   6      373.23      343.01      9.93 o 
   6   4   6       16.27       11.74      5.18 o 
   7   4   6      208.04      231.70     12.50 o 
   8   4   6        5.55        2.36      6.06 o 
   9   4   6        3.35       10.65      7.24 o 
 -10   5   6       47.84       30.73      9.49 o 
  -9   5   6       33.85       45.69      9.98 o 
  -8   5   6        0.26       -2.59      5.00 o 
  -7   5   6        7.38       14.35      4.29 o 
  -6   5   6       63.06       46.44      4.93 o 
  -5   5   6      720.82      669.23     12.15 o 
  -4   5   6       19.43       20.72      3.38 o 
  -3   5   6      180.22      151.47      6.49 o 
  -2   5   6       93.40       69.88      6.62 o 
  -1   5   6      279.33      252.90     10.18 o 
   0   5   6      242.58      247.18     10.17 o 
   1   5   6     1465.77     1376.66     38.21 o 
   2   5   6       79.35       85.52      7.13 o 
   3   5   6      521.10      564.79     11.97 o 
   4   5   6      271.85      265.80      8.71 o 
   5   5   6        9.54        4.70      3.79 o 
   6   5   6       14.02       11.77      5.27 o 
   7   5   6        0.14       -3.00      5.37 o 
   8   5   6       20.37        5.36      6.57 o 
   9   5   6        0.84       -7.89      7.07 o 
 -10   6   6      154.64      170.33     21.73 o 
  -9   6   6        0.09       24.93      9.07 o 
  -8   6   6       47.30       20.74      6.52 o 
  -7   6   6        0.72        3.52      4.41 o 
  -6   6   6       21.33       10.77      4.33 o 
  -5   6   6       75.40       98.05      7.28 o 
  -4   6   6      262.64      210.99      8.43 o 
  -3   6   6      331.21      313.48     12.24 o 
  -2   6   6      215.74      177.31      9.65 o 
  -1   6   6      199.27      182.03      9.49 o 
   0   6   6      257.96      256.56     11.09 o 
   1   6   6      303.87      275.90      8.72 o 
   2   6   6      301.83      329.89     10.38 o 
   3   6   6        9.34        4.60      4.03 o 
   4   6   6      259.34      234.81      8.73 o 
   5   6   6       31.48       40.94      5.61 o 
   6   6   6       31.19       28.51      6.11 o 
   7   6   6       76.45       56.59     10.78 o 
   8   6   6       12.19       18.51      9.40 o 
  -9   7   6       96.65       98.34     17.86 o 
  -8   7   6       22.77       28.78      8.83 o 
  -7   7   6        5.00        5.85      5.74 o 
  -6   7   6       43.11       79.00      8.87 o 
  -5   7   6       33.57       30.95      6.65 o 
  -4   7   6       29.69       58.39      7.53 o 
  -3   7   6       31.80       49.09      6.99 o 
  -2   7   6       99.26       95.53      8.70 o 
  -1   7   6        6.45       11.31      4.87 o 
   0   7   6      493.87      529.46     16.37 o 
   1   7   6     1639.02     1712.10     28.86 o 
   2   7   6        1.06       36.67      6.75 o 
   3   7   6      151.50      205.95     12.04 o 
   4   7   6      106.54      114.22      8.74 o 
   5   7   6        0.24       27.42      5.82 o 
   6   7   6       24.37       36.65      8.43 o 
   7   7   6      260.10      256.46     17.00 o 
  -8   8   6       15.82       53.81     13.23 o 
  -7   8   6       62.69      117.96     11.22 o 
  -6   8   6        7.35       34.42      7.59 o 
  -5   8   6        6.04       38.32      7.32 o 
  -4   8   6      618.13      599.76     18.78 o 
  -3   8   6        0.33       10.33      5.52 o 
  -2   8   6      777.23      865.81     21.84 o 
  -1   8   6      141.43      117.84      9.93 o 
   0   8   6      347.62      290.83     13.32 o 
   1   8   6      487.54      444.10     16.41 o 
   2   8   6       68.03       51.82      8.23 o 
   3   8   6     1010.62     1017.30     31.63 o 
   4   8   6       40.50       39.18      7.92 o 
   5   8   6      478.87      514.23     25.85 o 
   6   8   6      183.40      229.64     17.37 o 
   7   8   6       58.07       50.25     14.45 o 
  -7   9   6        0.92       -0.39      6.86 o 
  -6   9   6      530.34      492.25     18.74 o 
  -5   9   6       83.22       59.52      8.96 o 
  -4   9   6      596.67      573.28     19.51 o 
  -3   9   6      268.43      226.00     12.87 o 
  -2   9   6       51.93       33.74      7.28 o 
  -1   9   6      416.50      413.08     16.29 o 
   0   9   6      172.49      179.77     12.74 o 
   1   9   6      360.85      361.26     15.84 o 
   2   9   6      299.72      262.53     14.09 o 
   3   9   6        2.10        0.32      6.24 o 
   4   9   6      187.11      213.87     14.65 o 
   5   9   6      163.61      193.33     16.94 o 
   6   9   6      208.09      240.38     19.83 o 
  -6  10   6       32.52       31.28      8.68 o 
  -5  10   6      495.55      438.57     18.65 o 
  -4  10   6      450.06      392.48     17.45 o 
  -3  10   6        0.80        7.03      6.55 o 
  -2  10   6      586.96      627.39     21.13 o 
  -1  10   6      296.99      299.86     15.22 o 
   0  10   6     1062.52     1072.84     28.13 o 
   1  10   6      240.40      223.91     14.63 o 
   2  10   6      282.96      259.00     14.73 o 
   3  10   6      118.44      121.31     12.10 o 
   4  10   6        3.64        1.06      6.98 o 
   5  10   6      132.37      106.54     14.60 o 
  -4  11   6       30.17       48.89     10.18 o 
  -3  11   6     1548.83     1632.36     64.00 o 
  -2  11   6        0.42        7.05      7.44 o 
  -1  11   6     1250.69     1413.14     54.05 o 
   0  11   6        1.54       -0.72      7.16 o 
   1  11   6      542.04      574.62     24.57 o 
   2  11   6      139.48      172.06     14.55 o 
   3  11   6       25.03       14.76      8.42 o 
 -11   1   7      224.09      159.61     13.72 o 
 -10   1   7       27.04       18.57      7.43 o 
  -9   1   7      220.29      168.56     12.17 o 
  -8   1   7      186.30      180.72      8.84 o 
  -7   1   7       54.92       47.16      4.75 o 
  -6   1   7       68.48       58.45      4.85 o 
  -5   1   7      948.04      877.55     13.23 o 
  -4   1   7     1801.48     1778.84     17.44 o 
  -3   1   7      386.52      335.20      7.30 o 
  -2   1   7        0.77       -0.37      1.65 o 
  -1   1   7      322.69      323.01      6.75 o 
   0   1   7       43.91       49.94      3.47 o 
   1   1   7      420.13      392.67      8.05 o 
   2   1   7      170.25      129.51      5.24 o 
   3   1   7      192.74      161.32      6.09 o 
   4   1   7       20.63        8.15      3.03 o 
   5   1   7        0.70        1.97      3.10 o 
   6   1   7     1018.90     1011.98     22.47 o 
   7   1   7      283.24      225.77     12.21 o 
   8   1   7      161.44      106.97     10.77 o 
   9   1   7        0.71       15.72      7.37 o 
 -11   2   7       35.62      108.07     12.06 o 
 -10   2   7       93.15       71.40      9.74 o 
  -8   2   7      125.33       96.59      7.79 o 
  -7   2   7      185.03      135.11      6.74 o 
  -6   2   7      526.35      466.80     10.57 o 
  -5   2   7       15.59       13.71      3.17 o 
  -4   2   7     1271.80     1261.83     15.05 o 
  -3   2   7     1558.13     1571.64     35.30 o 
  -2   2   7     1134.34     1101.98     12.39 o 
  -1   2   7     1527.62     1491.08     20.90 o 
   0   2   7       56.78       23.48      2.61 o 
   1   2   7       10.38       29.94      3.03 o 
   2   2   7       22.92       22.50      3.17 o 
   3   2   7       29.18       14.38      3.27 o 
   4   2   7       59.49       42.69      4.34 o 
   5   2   7      196.71      209.63      7.70 o 
   6   2   7      608.07      624.48     17.86 o 
   7   2   7       19.78       61.80      8.24 o 
   8   2   7       34.60       57.43      8.89 o 
   9   2   7        9.53       13.64      7.17 o 
 -11   3   7        3.62        7.87      7.63 o 
 -10   3   7      151.76      322.68     15.77 o 
  -9   3   7      256.08      205.82     12.79 o 
  -7   3   7        9.03        0.67      3.31 o 
  -6   3   7       71.88      109.28      6.35 o 
  -5   3   7      443.28      406.05      9.41 o 
  -4   3   7     2717.65     2768.80     41.71 o 
  -3   3   7     2052.70     2013.46     29.23 o 
  -2   3   7     4976.05     5149.92     57.81 o 
  -1   3   7      971.14     1047.44     18.14 o 
   0   3   7     1435.26     1409.12     28.20 o 
   1   3   7      261.87      227.21      6.18 o 
   2   3   7      762.33      575.55     12.53 o 
   3   3   7     1915.94     1956.96     23.78 o 
   4   3   7      274.51      255.41      8.31 o 
   5   3   7      865.53      859.57     15.72 o 
   6   3   7        1.45       10.30      5.19 o 
   7   3   7      605.54      467.62     16.81 o 
   8   3   7      338.88      256.67     14.27 o 
   9   3   7       23.56       14.24      7.48 o 
 -11   4   7        1.59       -1.46      8.75 o 
 -10   4   7      167.87      110.96     13.59 o 
  -9   4   7       58.67      162.54     12.18 o 
  -8   4   7      877.59      838.41     18.21 o 
  -7   4   7       28.89       15.77      4.04 o 
  -6   4   7     1015.34     1035.31     16.03 o 
  -5   4   7      740.80      721.33     12.48 o 
  -4   4   7     4547.72     4725.60     51.50 o 
  -3   4   7     4106.09     4174.02     61.86 o 
  -2   4   7     4231.46     4395.87     62.77 o 
  -1   4   7     1178.79     1020.95     19.35 o 
   0   4   7     1339.52     1467.65     23.01 o 
   1   4   7     5521.43     5758.56     52.13 o 
   2   4   7     1206.42     1235.75     21.01 o 
   3   4   7     1020.90     1056.35     28.28 o 
   4   4   7      344.40      315.16      9.32 o 
   5   4   7      303.48      287.99      9.53 o 
   6   4   7     1145.00     1186.38     29.68 o 
   7   4   7       59.35       79.35      9.38 o 
   8   4   7      430.74      474.22     18.59 o 
 -10   5   7       38.81      251.38     17.76 o 
  -9   5   7      603.40      576.67     23.25 o 
  -8   5   7        1.07      123.46     10.50 o 
  -7   5   7     1026.82     1092.99     21.90 o 
  -6   5   7       96.44      110.12      7.70 o 
  -5   5   7     2093.29     2108.62     30.35 o 
  -4   5   7     1415.69     1464.48     32.78 o 
  -3   5   7      371.83      342.31     12.47 o 
  -2   5   7     1587.64     1645.84     25.81 o 
  -1   5   7        4.44        2.89      3.70 o 
   0   5   7     2612.47     2486.98     41.01 o 
   1   5   7      441.17      407.25     14.72 o 
   2   5   7     1835.87     1829.49     22.55 o 
   3   5   7      291.54      243.67      8.15 o 
   4   5   7      193.37      204.64      8.22 o 
   5   5   7      159.81      152.53      8.87 o 
   6   5   7       65.68       60.06      7.49 o 
   7   5   7     1135.59     1093.56     27.39 o 
   8   5   7      144.78      140.51     12.59 o 
 -10   6   7      119.82       81.22     16.87 o 
  -9   6   7       45.56      122.55     17.93 o 
  -8   6   7      404.72      349.24     23.58 o 
  -6   6   7      548.84      541.45     17.14 o 
  -5   6   7      228.91      265.31     12.21 o 
  -4   6   7     1558.65     1515.40     26.74 o 
  -3   6   7     1694.07     1585.52     27.03 o 
  -2   6   7       24.86       32.20      5.68 o 
  -1   6   7     1459.89     1464.25     25.86 o 
   0   6   7      476.28      460.77     15.02 o 
   1   6   7     3106.21     3264.21     57.04 o 
   2   6   7      245.57      198.89     10.65 o 
   3   6   7     1306.68     1284.05     21.17 o 
   4   6   7       11.83        9.50      4.87 o 
   5   6   7      199.90      216.21     11.91 o 
   6   6   7      641.98      698.77     24.41 o 
   7   6   7      159.19      208.21     17.20 o 
   8   6   7      427.73      456.45     22.92 o 
  -9   7   7      528.93      555.17     31.85 o 
  -8   7   7        1.56      145.98     14.88 o 
  -7   7   7      349.08      325.97     15.21 o 
  -5   7   7     1424.93     1424.36     27.89 o 
  -4   7   7      248.03      227.38     12.05 o 
  -3   7   7      130.37      137.11     10.43 o 
  -2   7   7      117.56      109.15      9.40 o 
  -1   7   7     1075.96     1004.94     22.73 o 
   0   7   7     4702.12     5076.80     50.71 o 
   1   7   7     1421.65     1443.92     33.78 o 
   2   7   7     7534.88     8275.27    123.09 o 
   3   7   7      287.27      283.54     13.45 o 
   4   7   7      551.63      574.67     18.84 o 
   5   7   7      610.57      590.89     26.11 o 
   6   7   7        0.54        2.17      9.11 o 
   7   7   7     1106.06     1159.91     43.39 o 
  -8   8   7      801.12      662.65     39.49 o 
  -7   8   7       44.20       74.79      9.82 o 
  -6   8   7      683.25      732.57     29.22 o 
  -5   8   7       73.40       45.11      7.94 o 
  -4   8   7      625.10      539.52     18.34 o 
  -3   8   7        4.83        3.52      5.41 o 
  -2   8   7       32.25       12.86      6.02 o 
  -1   8   7      174.52      177.88     11.86 o 
   0   8   7      186.51      136.73     11.08 o 
   1   8   7     5593.09     6209.22     70.86 o 
   2   8   7     1197.75     1223.86     27.55 o 
   3   8   7     1673.56     1829.01     33.49 o 
   4   8   7      285.50      314.69     15.20 o 
   5   8   7      187.34      128.86     15.28 o 
   6   8   7      662.70      639.79     32.29 o 
  -7   9   7      265.49      240.52     16.17 o 
  -6   9   7        0.55       -1.97      6.45 o 
  -5   9   7       51.88       41.81      8.48 o 
  -4   9   7      145.94      114.42     11.37 o 
  -3   9   7       16.39       15.53      6.66 o 
  -2   9   7      134.35      164.72     12.52 o 
  -1   9   7       44.65       39.10      7.73 o 
   0   9   7      606.99      607.66     20.27 o 
   1   9   7      237.76      224.35     13.67 o 
   2   9   7     1138.16     1149.88     27.98 o 
   3   9   7      216.44      223.62     14.71 o 
   4   9   7      559.98      600.72     21.25 o 
   5   9   7       66.69       42.68     11.11 o 
  -6  10   7       10.90        9.50      8.02 o 
  -5  10   7      630.99      613.84     22.04 o 
  -4  10   7       14.07       17.27      7.84 o 
  -3  10   7      514.24      527.64     20.01 o 
  -2  10   7       22.04       15.69      7.26 o 
  -1  10   7      131.53      114.40     11.59 o 
   0  10   7      174.35      153.42     12.99 o 
   1  10   7      319.78      306.16     16.11 o 
   2  10   7       95.00       85.72     11.07 o 
   3  10   7      216.35      265.11     16.37 o 
   4  10   7       44.15       52.91     10.21 o 
  -4  11   7      425.61      372.42     18.51 o 
  -3  11   7      139.52      163.18     14.57 o 
  -2  11   7       31.56       25.61      8.45 o 
  -1  11   7      207.40      227.66     16.48 o 
   0  11   7        0.64       -1.19      7.26 o 
   1  11   7       32.61       47.57     10.10 o 
   2  11   7       22.78       19.10      8.64 o 
 -11   0   8       53.24       84.05     15.87 o 
 -10   0   8      748.35      729.23     31.66 o 
  -9   0   8      800.93      981.50     33.94 o 
  -7   0   8       33.12       31.41      6.52 o 
  -6   0   8       13.66       32.65      6.00 o 
  -5   0   8       19.76       13.34      4.56 o 
  -4   0   8     2615.83     2656.20     31.41 o 
  -3   0   8      184.27      141.90      7.55 o 
  -2   0   8     4264.31     4418.73     37.33 o 
  -1   0   8      361.28      266.77      9.60 o 
   0   0   8     4216.66     4255.05     48.11 o 
   1   0   8       69.29       72.94      6.58 o 
   2   0   8     6989.78     6998.94     55.94 o 
   3   0   8     2878.88     3062.99     43.30 o 
   4   0   8     5434.85     5713.95     65.92 o 
   5   0   8     1461.62     1539.31     32.44 o 
   6   0   8     2196.35     2255.42     82.32 o 
   7   0   8        7.46        5.08      7.72 o 
   8   0   8      250.45      213.97     18.29 o 
   9   0   8       16.67       19.61     10.91 o 
 -11   1   8      125.65       87.18     11.02 o 
 -10   1   8        9.32      176.60     13.52 o 
  -9   1   8      636.73      626.05     19.71 o 
  -8   1   8     1496.85     1442.92     27.15 o 
  -7   1   8        4.70        8.05      3.61 o 
  -6   1   8      320.63      306.95      8.95 o 
  -5   1   8      207.82      149.75      6.24 o 
  -4   1   8     4331.67     4511.29     55.86 o 
  -3   1   8      701.27      601.08     10.20 o 
  -2   1   8     2120.53     2028.55     17.83 o 
  -1   1   8     1276.30     1046.08     12.83 o 
   0   1   8     1436.08     1377.27     14.98 o 
   1   1   8    10009.12    10584.92     72.57 o 
   2   1   8       77.23       46.24      4.24 o 
   3   1   8     5521.09     5762.56     67.02 o 
   4   1   8      305.33      248.90      7.75 o 
   5   1   8      475.86      524.96     13.45 o 
   6   1   8      319.01      343.10     13.91 o 
   7   1   8      401.91      418.84     16.26 o 
   8   1   8      361.83      501.63     25.48 o 
   9   1   8        0.24        1.79      6.72 o 
 -11   2   8       42.05       52.53      9.76 o 
 -10   2   8      103.11       83.13     10.21 o 
  -9   2   8       33.33      164.12     12.14 o 
  -8   2   8      904.49     1062.32     20.24 o 
  -7   2   8      882.29      903.86     15.85 o 
  -6   2   8        0.69       21.53      3.85 o 
  -5   2   8     1580.31     1552.13     18.90 o 
  -4   2   8      227.67      294.47      7.78 o 
  -3   2   8     9462.35    10008.09    125.44 o 
  -2   2   8      671.41      600.69      9.42 o 
  -1   2   8     1553.43     1620.15     15.74 o 
   0   2   8     1669.55     1470.34     15.13 o 
   1   2   8       33.43       18.09      2.95 o 
   2   2   8     8010.11     8526.32     56.85 o 
   3   2   8      431.26      381.49      9.55 o 
   4   2   8      721.66      737.04     13.55 o 
   5   2   8      379.13      333.75     11.06 o 
   6   2   8      282.22      265.49     12.50 o 
   7   2   8     1506.25     1550.23     30.42 o 
   8   2   8       19.18       13.46      6.98 o 
   9   2   8      157.52      142.21     13.36 o 
 -11   3   8        2.22       37.73     11.29 o 
 -10   3   8      136.61       93.20     10.91 o 
  -9   3   8      182.18      155.84     11.98 o 
  -8   3   8      354.40      295.25     11.37 o 
  -7   3   8       11.87       30.14      4.74 o 
  -6   3   8      482.00      413.83     10.48 o 
  -5   3   8      195.73      155.00      6.36 o 
  -4   3   8     5949.62     6402.89     88.44 o 
  -3   3   8     1588.27     1544.49     14.98 o 
  -2   3   8     2384.33     2411.35     20.31 o 
  -1   3   8       70.81       35.22      3.43 o 
   0   3   8       19.54        8.28      2.25 o 
   1   3   8     1086.23      979.76     13.08 o 
   2   3   8      174.37      170.67      6.05 o 
   3   3   8     1955.17     1888.44     27.23 o 
   4   3   8      639.05      603.92     12.67 o 
   5   3   8      565.45      604.05     21.01 o 
   6   3   8      961.39     1045.03     23.84 o 
   7   3   8      231.66      195.47     13.07 o 
   8   3   8      378.49      353.54     16.40 o 
 -10   4   8        4.14        1.36      8.49 o 
  -9   4   8      469.46      397.75     19.52 o 
  -8   4   8       31.89       15.80      6.03 o 
  -7   4   8      574.36      522.48     14.25 o 
  -6   4   8        3.44        2.78      3.91 o 
  -5   4   8     1007.51     1016.07     17.46 o 
  -4   4   8       43.26       36.60      4.97 o 
  -3   4   8      717.38      612.24     16.07 o 
  -2   4   8        1.70        1.01      3.48 o 
  -1   4   8      780.80      791.53     17.74 o 
   0   4   8       34.81       22.54      3.52 o 
   1   4   8        0.45       10.22      2.66 o 
   2   4   8     1446.86     1383.29     21.33 o 
   3   4   8       73.95       53.35      4.90 o 
   4   4   8       17.95       17.89      4.29 o 
   5   4   8       33.09       18.86      4.97 o 
   6   4   8        1.96        1.99      5.32 o 
   7   4   8      482.62      458.95     17.58 o 
   8   4   8      127.91      115.69     11.86 o 
 -10   5   8       35.64       25.18     12.74 o 
  -9   5   8       15.58       11.87     10.50 o 
  -8   5   8      152.16      142.50     13.74 o 
  -7   5   8        2.79       11.29      5.61 o 
  -6   5   8       63.19       38.41      6.55 o 
  -5   5   8      148.79      132.55      9.90 o 
  -4   5   8      269.98      269.66     11.81 o 
  -3   5   8       10.91        7.05      4.25 o 
  -2   5   8     1011.32     1017.09     21.24 o 
  -1   5   8      188.22      153.58      9.03 o 
   0   5   8       14.21       13.19      4.65 o 
   1   5   8       26.13       17.54      5.09 o 
   2   5   8        3.57        2.71      3.64 o 
   3   5   8       27.48       20.90      4.80 o 
   4   5   8       18.56        8.58      4.59 o 
   5   5   8        1.06       -1.78      5.19 o 
   6   5   8        0.58        9.87      6.53 o 
   7   5   8       63.19       51.70     10.88 o 
   8   5   8      141.28      136.73     15.34 o 
  -9   6   8        0.40       -1.69      9.62 o 
  -8   6   8       17.62       22.00      8.61 o 
  -7   6   8      103.76       80.67      9.17 o 
  -6   6   8        1.44        4.92      5.17 o 
  -5   6   8      132.75      160.68     11.32 o 
  -4   6   8       10.64        8.32      5.15 o 
  -3   6   8      371.31      357.98     13.90 o 
  -2   6   8      284.69      251.68     11.74 o 
  -1   6   8        2.17       12.62      4.86 o 
   0   6   8       15.12        5.29      4.79 o 
   1   6   8      135.69      127.19      9.91 o 
   2   6   8       38.18       40.50      6.80 o 
   3   6   8       40.71       40.65      7.26 o 
   4   6   8       19.33       17.60      6.37 o 
   5   6   8       14.09        4.18      7.16 o 
   6   6   8      113.19       70.62     14.47 o 
   7   6   8        3.24       44.67     12.89 o 
  -9   7   8       60.75       76.95     16.46 o 
  -8   7   8       43.90       69.76     11.88 o 
  -7   7   8       71.41       51.81      8.63 o 
  -6   7   8        5.32        3.91      5.93 o 
  -5   7   8       25.14       21.90      6.34 o 
  -4   7   8      208.02      243.61     12.69 o 
  -3   7   8        3.55        5.44      5.34 o 
  -2   7   8     1334.42     1289.20     26.55 o 
  -1   7   8       91.15      102.11      9.57 o 
   0   7   8     1676.99     1806.69     31.83 o 
   1   7   8        2.84       -1.95      5.02 o 
   2   7   8       21.67       25.71      7.10 o 
   3   7   8        2.65       -2.54      5.54 o 
   4   7   8       98.82       91.14     10.17 o 
   5   7   8       36.73       35.26      9.75 o 
   6   7   8        8.55       22.36      9.52 o 
  -8   8   8        1.72       62.76     11.91 o 
  -7   8   8      342.28      340.48     16.47 o 
  -6   8   8       39.22       67.63      9.75 o 
  -5   8   8      405.53      419.66     17.20 o 
  -4   8   8      283.38      229.79     12.97 o 
  -3   8   8        2.78       10.18      6.00 o 
  -2   8   8      104.68      101.95     10.32 o 
  -1   8   8        2.18       18.19      6.34 o 
   0   8   8     1485.57     1523.97     30.60 o 
   1   8   8       29.41       56.99      8.91 o 
   2   8   8      720.26      689.60     21.53 o 
   3   8   8      181.86      177.67     13.50 o 
   4   8   8      127.86      123.35     11.71 o 
   5   8   8      201.08      188.24     17.28 o 
   6   8   8       53.70       59.34     15.25 o 
  -7   9   8      222.69      214.01     15.59 o 
  -6   9   8      118.23      124.51     14.81 o 
  -5   9   8      153.47      162.32     13.56 o 
  -4   9   8      596.89      608.30     21.16 o 
  -3   9   8       47.22       51.01      8.85 o 
  -2   9   8      149.80      130.44     11.71 o 
  -1   9   8       21.44       12.59      6.72 o 
   0   9   8       24.29       18.23      7.08 o 
   1   9   8      330.05      279.06     15.07 o 
   2   9   8      176.88      202.62     14.66 o 
   3   9   8      370.24      366.60     17.39 o 
   4   9   8      117.23      135.77     13.23 o 
   5   9   8      152.52      111.28     14.81 o 
  -5  10   8      394.81      394.32     20.44 o 
  -4  10   8       70.82       59.17     10.27 o 
  -3  10   8      670.82      659.97     22.73 o 
  -2  10   8       36.78       25.79      7.89 o 
  -1  10   8       57.33       53.42     10.69 o 
   0  10   8       89.84       74.57     10.59 o 
   1  10   8       21.51       22.18      8.35 o 
   2  10   8      602.32      591.66     21.98 o 
   3  10   8       23.14       14.71      8.29 o 
  -3  11   8        0.64        7.80      8.15 o 
  -2  11   8      211.80      249.37     16.35 o 
  -1  11   8      101.19      116.09     13.07 o 
   0  11   8       27.21       24.11      9.15 o 
   1  11   8      770.83      795.45     30.52 o 
 -11   1   9        0.56        4.80      7.92 o 
 -10   1   9        6.99        9.23      6.97 o 
  -9   1   9        4.42        3.76      6.07 o 
  -8   1   9      653.95      594.05     13.87 o 
  -7   1   9      434.81      359.02     10.61 o 
  -6   1   9        0.26        9.81      3.62 o 
  -5   1   9      223.67      187.76      7.10 o 
  -4   1   9      124.34      143.79      6.06 o 
  -3   1   9      108.17       67.75      4.61 o 
  -2   1   9      940.86      997.57     14.07 o 
  -1   1   9       30.21       21.37      3.09 o 
   0   1   9        0.82        0.09      2.21 o 
   1   1   9       51.89       37.39      3.90 o 
   2   1   9       83.36       58.93      4.92 o 
   3   1   9      557.41      501.46     11.37 o 
   4   1   9      695.63      659.84     13.33 o 
   5   1   9      357.79      305.88     11.10 o 
   6   1   9      247.43      209.94     12.01 o 
   7   1   9       37.66       31.66      7.30 o 
   8   1   9        8.97       12.20      6.95 o 
 -11   2   9        6.79        0.71      7.82 o 
 -10   2   9       55.30       39.86      8.76 o 
  -9   2   9      117.84       79.76     12.64 o 
  -8   2   9       20.02       51.18      6.07 o 
  -7   2   9      380.11      387.20     10.99 o 
  -6   2   9      269.31      250.82      8.52 o 
  -5   2   9      952.13      857.78     14.05 o 
  -4   2   9     1381.59     1328.45     16.28 o 
  -3   2   9        1.68        0.45      2.30 o 
  -2   2   9      389.72      436.20      8.67 o 
  -1   2   9       42.18       28.19      3.15 o 
   0   2   9      133.54      100.77      5.02 o 
   1   2   9     1203.22     1190.57     16.04 o 
   2   2   9      859.99      851.32     15.04 o 
   3   2   9      128.15       86.25      6.01 o 
   4   2   9      699.53      677.16     13.70 o 
   5   2   9       44.25       54.34      6.46 o 
   6   2   9      421.64      411.60     15.73 o 
   7   2   9        2.41       11.82      6.61 o 
   8   2   9      431.05      475.22     18.90 o 
 -10   3   9        4.61       24.58      9.72 o 
  -9   3   9       24.63       69.59     10.85 o 
  -8   3   9      419.76      549.43     15.26 o 
  -7   3   9      117.58      184.98      8.45 o 
  -6   3   9      547.68      652.53     13.22 o 
  -5   3   9      676.43      680.12     12.48 o 
  -4   3   9      604.05      600.65     10.92 o 
  -3   3   9     1865.91     1849.16     24.79 o 
  -2   3   9      208.75      161.18      5.06 o 
  -1   3   9       10.53        3.64      2.24 o 
   0   3   9      677.44      583.26      9.77 o 
   1   3   9      302.36      278.20      7.72 o 
   2   3   9     1660.78     1659.38     26.43 o 
   3   3   9      102.02       96.47      6.36 o 
   4   3   9      363.38      307.43      9.77 o 
   5   3   9      777.78      700.99     16.60 o 
   6   3   9      257.01      259.57     13.05 o 
   7   3   9      720.22      706.70     21.38 o 
   8   3   9       41.00       59.21      9.68 o 
 -10   4   9        1.05       12.73     11.50 o 
  -9   4   9      438.48      389.94     19.53 o 
  -8   4   9      305.09      304.19     12.33 o 
  -7   4   9      689.67      672.51     16.33 o 
  -6   4   9      748.32      751.85     16.35 o 
  -5   4   9     1098.04     1032.58     25.97 o 
  -4   4   9     2794.51     2720.09     34.65 o 
  -3   4   9      126.48      109.07      8.64 o 
  -2   4   9     3763.68     3845.21     64.37 o 
  -1   4   9      515.01      522.32     23.97 o 
   0   4   9     1981.57     2041.08     35.49 o 
   1   4   9     1926.33     1962.13     29.52 o 
   2   4   9      286.22      293.10     10.10 o 
   3   4   9     1114.21     1119.30     30.17 o 
   4   4   9        0.90        3.87      4.34 o 
   5   4   9     1216.80     1199.87     25.27 o 
   6   4   9      624.34      526.65     21.52 o 
   7   4   9      521.10      575.58     23.78 o 
   8   4   9      377.56      502.62     23.94 o 
 -10   5   9      226.78      241.12     25.15 o 
  -9   5   9        6.08      116.35     17.84 o 
  -8   5   9      901.01      887.60     44.76 o 
  -7   5   9      435.15      430.18     16.15 o 
  -6   5   9       89.41      128.10     10.29 o 
  -5   5   9      800.96      815.65     20.64 o 
  -4   5   9      340.01      299.89     12.97 o 
  -3   5   9     2364.12     2296.79     73.78 o 
  -2   5   9       15.75       13.66      5.17 o 
  -1   5   9      105.89      107.60      9.00 o 
   0   5   9      337.54      335.11     13.44 o 
   1   5   9      451.68      408.86     14.64 o 
   2   5   9     1469.24     1545.13     27.73 o 
   3   5   9      219.82      196.21     11.23 o 
   4   5   9      726.88      746.24     16.15 o 
   5   5   9      133.19      107.78     10.15 o 
   6   5   9     1082.38     1049.28     26.60 o 
   7   5   9      862.02      767.71     27.78 o 
  -9   6   9      340.72      264.29     23.11 o 
  -8   6   9        6.53       81.00     11.69 o 
  -7   6   9      263.36      279.46     13.96 o 
  -6   6   9      153.21      144.12     11.56 o 
  -5   6   9       77.77       98.60      9.63 o 
  -4   6   9     3362.25     3434.13     42.82 o 
  -3   6   9      318.10      332.18     14.12 o 
  -2   6   9     2982.30     3079.91     40.07 o 
  -1   6   9      271.25      251.72     12.36 o 
   0   6   9     1261.60     1299.86     26.56 o 
   1   6   9       61.71       43.62      7.48 o 
   2   6   9      132.30      124.48     10.56 o 
   3   6   9      669.70      693.17     20.23 o 
   4   6   9       38.87       21.15      7.00 o 
   5   6   9     1018.02     1107.12     27.48 o 
   6   6   9      441.82      408.01     52.40 o 
   7   6   9      656.49      714.77     35.38 o 
  -8   7   9      302.80      294.10     18.54 o 
  -7   7   9        5.24       23.16      7.52 o 
  -6   7   9       10.33       11.85      6.54 o 
  -5   7   9      251.85      227.36     12.92 o 
  -4   7   9      451.76      432.34     16.85 o 
  -3   7   9     3875.73     4198.82     62.99 o 
  -2   7   9      422.50      360.51     15.40 o 
  -1   7   9     3377.23     3778.06     46.51 o 
   0   7   9      481.18      498.97     17.87 o 
   1   7   9      370.40      373.57     15.82 o 
   2   7   9     2150.12     2298.35     37.26 o 
   3   7   9       19.12       14.32      6.64 o 
   4   7   9     1296.69     1443.58     30.90 o 
   5   7   9       10.07       13.66      8.73 o 
   6   7   9      310.47      279.04     24.29 o 
  -8   8   9        6.68       14.46      9.80 o 
  -7   8   9      166.98      113.79     11.82 o 
  -6   8   9        2.79        6.15      6.88 o 
  -5   8   9       63.40       52.87      8.93 o 
  -4   8   9      744.90      767.36     22.81 o 
  -3   8   9       17.12       13.72      6.66 o 
  -2   8   9     3764.99     4199.48     51.46 o 
  -1   8   9      524.81      518.01     18.84 o 
   0   8   9      965.73     1006.79     25.70 o 
   1   8   9     1399.36     1416.49     30.62 o 
   2   8   9      335.86      338.09     16.11 o 
   3   8   9     1243.96     1345.77     30.69 o 
   4   8   9       19.95       13.36      7.55 o 
   5   8   9      136.27      131.25     15.58 o 
  -6   9   9       16.57        6.48      7.42 o 
  -5   9   9      238.20      247.78     15.33 o 
  -4   9   9       84.76      101.66     11.36 o 
  -3   9   9     1029.79     1013.36     32.30 o 
  -2   9   9        1.02       -3.82      5.91 o 
  -1   9   9     1020.23     1057.18     27.49 o 
   0   9   9      219.42      214.31     14.80 o 
   1   9   9      435.50      438.43     21.11 o 
   2   9   9      367.15      376.62     17.89 o 
   3   9   9       38.06       30.63      8.79 o 
   4   9   9       73.38       74.49     11.44 o 
  -5  10   9       51.25       19.66      8.66 o 
  -4  10   9      101.10      114.29     12.80 o 
  -3  10   9       36.57       29.58      8.75 o 
  -2  10   9       27.34       22.92      8.41 o 
  -1  10   9       58.28       41.37      9.49 o 
   0  10   9       16.32       19.32      8.24 o 
   1  10   9      268.45      245.66     16.82 o 
   2  10   9       18.32       13.88      8.68 o 
 -11   0  10        0.81      145.94     19.13 o 
 -10   0  10       60.68       66.63     16.19 o 
  -9   0  10       52.62      194.32     19.33 o 
  -8   0  10      262.54      277.68     14.43 o 
  -7   0  10       20.07       62.80      8.63 o 
  -6   0  10       22.45       32.43      6.65 o 
  -5   0  10      182.45      174.86     10.20 o 
  -4   0  10      463.25      433.35     14.59 o 
  -3   0  10     3697.78     3852.04     39.94 o 
  -2   0  10      249.93      290.28     11.83 o 
  -1   0  10      710.01      614.82     16.13 o 
   0   0  10     1188.62     1167.39     32.76 o 
   1   0  10    11277.13    11893.32    121.58 o 
   2   0  10     6632.09     7152.18     59.13 o 
   3   0  10     1950.75     1881.81     31.42 o 
   4   0  10      851.07      800.08     21.49 o 
   5   0  10      640.75      700.88     20.95 o 
   6   0  10      344.71      365.07     21.41 o 
   7   0  10      741.42      641.28     29.38 o 
   8   0  10      755.17      717.57     40.40 o 
 -11   1  10       80.03      100.48     11.93 o 
 -10   1  10        4.37       29.70      7.99 o 
  -9   1  10      487.87      435.84     16.96 o 
  -8   1  10        1.71       25.55      5.47 o 
  -7   1  10      588.75      542.88     13.11 o 
  -6   1  10       74.83       88.73      6.48 o 
  -5   1  10      707.70      722.09     13.53 o 
  -4   1  10     2731.35     2759.77     43.38 o 
  -3   1  10     1691.83     1567.40     18.03 o 
  -2   1  10     6474.53     6430.65     44.19 o 
  -1   1  10       54.76       42.10      4.23 o 
   0   1  10     4516.61     4860.49     42.58 o 
   1   1  10     1242.55     1152.80     16.12 o 
   2   1  10     4252.04     4630.29     49.19 o 
   3   1  10      689.16      632.97     13.24 o 
   4   1  10      801.64      775.79     15.23 o 
   5   1  10       22.94       24.25      5.44 o 
   6   1  10        3.60        0.08      5.34 o 
   7   1  10      556.46      645.66     20.75 o 
   8   1  10      366.60      403.55     17.98 o 
 -10   2  10      255.41      281.12     17.77 o 
  -9   2  10        3.02      128.00     11.57 o 
  -8   2  10     1074.00     1121.77     19.48 o 
  -7   2  10       91.72      191.51      8.51 o 
  -6   2  10     1512.23     1542.59     20.38 o 
  -5   2  10      252.67      241.14      8.19 o 
  -4   2  10     1769.57     1647.58     18.72 o 
  -3   2  10     3425.95     3428.89     58.18 o 
  -2   2  10       29.68       12.55      3.01 o 
  -1   2  10     2030.63     2109.05     28.10 o 
   0   2  10      134.15      123.04      5.75 o 
   1   2  10     2479.93     2609.59     24.01 o 
   2   2  10     2359.21     2349.54     23.71 o 
   3   2  10      363.47      348.63     10.16 o 
   4   2  10      846.87      911.65     16.56 o 
   5   2  10       41.09       38.60      6.14 o 
   6   2  10      726.42      713.39     20.68 o 
   7   2  10      185.11      156.94     12.72 o 
 -10   3  10        4.21       84.70     12.71 o 
  -9   3  10      556.04      464.03     21.20 o 
  -8   3  10      143.21      163.52     10.42 o 
  -7   3  10      958.72      970.59     22.48 o 
  -6   3  10       16.10       26.81      5.18 o 
  -5   3  10      521.45      457.49     12.48 o 
  -4   3  10     1095.09     1003.40     16.97 o 
  -3   3  10       72.41       71.85      5.44 o 
  -2   3  10      642.29      480.16     14.12 o 
  -1   3  10       17.84        8.31      3.22 o 
   0   3  10     1515.78     1644.71     22.90 o 
   1   3  10     1156.19     1200.16     19.05 o 
   2   3  10     1103.72     1070.37     16.19 o 
   3   3  10     1607.76     1576.05     20.63 o 
   4   3  10      124.22      108.03      7.39 o 
   5   3  10      429.12      399.78     13.41 o 
   6   3  10        2.15        1.89      5.75 o 
   7   3  10      731.51      708.00     26.39 o 
 -10   4  10      177.74      170.65     21.62 o 
  -9   4  10        0.76       16.04     11.19 o 
  -8   4  10      254.80      213.26     12.91 o 
  -7   4  10      103.53      117.17     10.28 o 
  -6   4  10       24.28       25.20      6.25 o 
  -5   4  10       15.34       13.88      5.16 o 
  -4   4  10      111.16       83.42      8.41 o 
  -3   4  10      514.39      501.27     15.82 o 
  -2   4  10       46.38       46.62      6.72 o 
  -1   4  10       44.83       29.58      5.97 o 
   0   4  10      143.65      111.52      9.07 o 
   1   4  10       55.30       43.32      6.84 o 
   2   4  10      655.35      590.57     14.48 o 
   3   4  10        7.72        7.05      4.40 o 
   4   4  10      409.74      376.16     13.00 o 
   5   4  10      188.89      190.03     12.53 o 
   6   4  10      624.31      630.93     23.87 o 
   7   4  10       15.84        6.18      8.27 o 
  -9   5  10      107.90       87.66     17.20 o 
  -8   5  10       34.04       56.20      8.79 o 
  -7   5  10        4.08       46.86      8.18 o 
  -6   5  10       16.26       12.80      6.00 o 
  -5   5  10      155.07      107.30      9.73 o 
  -4   5  10       97.22       64.71      8.10 o 
  -3   5  10       28.89       19.44      5.84 o 
  -2   5  10       23.23       15.25      5.55 o 
  -1   5  10       17.31       16.93      5.52 o 
   0   5  10        5.21       -0.91      4.53 o 
   1   5  10        6.52        4.53      5.08 o 
   2   5  10        4.94        2.01      5.07 o 
   3   5  10       13.14       11.41      6.11 o 
   4   5  10        8.21        0.86      6.28 o 
   5   5  10      255.05      234.03     16.17 o 
   6   5  10        0.60        0.88      8.10 o 
   7   5  10      324.85      289.64     23.36 o 
  -9   6  10        7.72        0.30     10.83 o 
  -8   6  10       29.28      118.89     11.94 o 
  -7   6  10        3.29        0.82      6.24 o 
  -6   6  10        0.09       18.26      6.71 o 
  -5   6  10      314.76      274.53     13.85 o 
  -4   6  10      132.51      125.75     10.87 o 
  -3   6  10      411.26      372.75     15.34 o 
  -2   6  10       28.81       26.20      6.44 o 
  -1   6  10       43.17       47.89      7.57 o 
   0   6  10        0.46        0.73      4.92 o 
   1   6  10        5.74        0.72      4.99 o 
   2   6  10       16.27       15.42      6.54 o 
   3   6  10      226.78      204.16     13.94 o 
   4   6  10       56.03       58.06      9.11 o 
   5   6  10       24.86       18.06      8.91 o 
   6   6  10       11.88       16.51     15.60 o 
  -8   7  10       14.30        3.70      8.50 o 
  -7   7  10       75.88       86.70     10.76 o 
  -6   7  10       53.38       43.80      8.72 o 
  -5   7  10      396.16      373.40     16.56 o 
  -4   7  10       57.01       55.16      8.78 o 
  -3   7  10     1246.01     1220.07     27.75 o 
  -2   7  10      335.77      367.46     16.06 o 
  -1   7  10       15.20       18.31      6.76 o 
   0   7  10      192.53      190.31     13.32 o 
   1   7  10        0.90        6.12      6.22 o 
   2   7  10      129.75      145.42     12.09 o 
   3   7  10        0.56       -0.25      6.29 o 
   4   7  10       12.96       12.97      7.63 o 
   5   7  10       22.84       24.80     10.01 o 
  -7   8  10      107.93      125.85     12.94 o 
  -6   8  10        1.93       17.58      7.87 o 
  -5   8  10       20.08       32.30      8.18 o 
  -4   8  10       31.56       59.13      9.63 o 
  -3   8  10      628.30      579.56     20.59 o 
  -2   8  10       89.96      111.32     11.49 o 
  -1   8  10      274.96      269.86     14.60 o 
   0   8  10       71.33       68.93      9.79 o 
   1   8  10      151.33      164.04     13.50 o 
   2   8  10      663.23      689.71     22.86 o 
   3   8  10       11.45        8.83      7.44 o 
   4   8  10      129.26      143.67     13.73 o 
  -6   9  10        2.85       -3.45      7.25 o 
  -5   9  10       43.10       32.28      9.04 o 
  -4   9  10       74.12       41.85      9.19 o 
  -3   9  10       15.87       53.22      9.72 o 
  -2   9  10      260.83      248.15     15.93 o 
  -1   9  10        0.34       10.17      7.22 o 
   0   9  10      622.27      602.60     21.89 o 
   1   9  10       64.29       56.40     10.17 o 
   2   9  10      203.14      169.02     14.53 o 
   3   9  10       37.25       25.44      9.18 o 
  -4  10  10       29.56       44.82     10.23 o 
  -3  10  10      155.83      133.19     13.64 o 
  -2  10  10        1.07        3.54      7.66 o 
  -1  10  10      389.70      401.95     19.28 o 
   0  10  10        0.32       -0.69      7.29 o 
   1  10  10      246.62      219.92     16.90 o 
 -10   1  11       36.37       26.16      8.29 o 
  -9   1  11        3.33       27.39      7.49 o 
  -8   1  11       26.90       18.54      5.19 o 
  -7   1  11       96.15       72.40      6.55 o 
  -6   1  11       15.95       10.19      4.07 o 
  -5   1  11      326.26      290.89     10.69 o 
  -4   1  11       19.85       16.40      3.82 o 
  -3   1  11       15.72        1.52      3.09 o 
  -2   1  11        0.39        2.64      2.96 o 
  -1   1  11       79.78       63.34      4.98 o 
   0   1  11        6.10        4.07      3.21 o 
   1   1  11     1312.10     1312.47     31.24 o 
   2   1  11      434.19      410.58     11.01 o 
   3   1  11     1409.00     1454.23     20.68 o 
   4   1  11      105.55       87.63      7.09 o 
   5   1  11        0.81        2.53      5.53 o 
   6   1  11      199.15      179.58     12.86 o 
   7   1  11        0.39       -2.48      6.35 o 
 -10   2  11      205.95      159.55     16.27 o 
  -9   2  11      157.22      138.04     11.93 o 
  -8   2  11      230.75      195.63     10.79 o 
  -7   2  11       80.82       69.80      7.19 o 
  -6   2  11        8.72        2.39      4.13 o 
  -5   2  11       52.76       42.26      5.46 o 
  -4   2  11      251.90      243.72      8.14 o 
  -3   2  11      412.12      347.76      9.06 o 
  -2   2  11      616.15      536.72     10.85 o 
  -1   2  11     1348.71     1374.96     21.91 o 
   0   2  11        3.83        1.54      3.00 o 
   1   2  11      645.69      605.63     12.40 o 
   2   2  11      419.94      370.79     10.35 o 
   3   2  11     1189.79     1182.52     18.73 o 
   4   2  11       47.58       39.53      5.76 o 
   5   2  11      391.92      368.63     15.63 o 
   6   2  11      213.96      211.03     12.38 o 
   7   2  11      261.89      289.06     15.33 o 
 -10   3  11        9.48      129.26     19.32 o 
  -9   3  11      337.44      499.65     23.25 o 
  -8   3  11      555.76      517.31     18.13 o 
  -7   3  11      127.71      128.04     10.66 o 
  -6   3  11      420.93      402.17     15.26 o 
  -5   3  11        5.09        9.58      5.08 o 
  -4   3  11      406.62      428.88     14.89 o 
  -3   3  11      282.23      269.33     11.89 o 
  -2   3  11       98.10      106.75      8.86 o 
  -1   3  11       52.06       43.95      6.57 o 
   0   3  11      222.32      181.97     10.14 o 
   1   3  11      529.67      496.45     15.76 o 
   2   3  11     1608.89     1668.24     25.70 o 
   3   3  11      647.93      606.42     15.63 o 
   4   3  11      466.86      426.09     13.92 o 
   5   3  11      130.96      131.02     13.20 o 
   6   3  11      361.03      381.79     19.54 o 
   7   3  11       30.88       12.97      9.32 o 
  -9   4  11      349.21      316.78     18.90 o 
  -8   4  11      207.46      285.84     14.43 o 
  -7   4  11      533.90      525.27     18.18 o 
  -6   4  11       28.36       30.92      6.98 o 
  -5   4  11     1030.42     1111.09     24.62 o 
  -4   4  11     1092.44     1138.58     24.74 o 
  -3   4  11     1631.85     1676.28     29.37 o 
  -2   4  11     1972.81     2042.75     41.75 o 
  -1   4  11       12.01        9.21      5.22 o 
   0   4  11      761.31      783.52     20.39 o 
   1   4  11      104.86       79.94      8.69 o 
   2   4  11     4253.45     4584.93     56.60 o 
   3   4  11     1019.33      986.90     23.73 o 
   4   4  11     1201.63     1197.89     26.27 o 
   5   4  11      300.49      310.72     22.23 o 
   6   4  11       97.78       89.15     15.73 o 
  -9   5  11      185.31      275.23     17.93 o 
  -8   5  11      782.84      757.74     22.85 o 
  -7   5  11      182.68      362.25     16.21 o 
  -6   5  11      183.48      198.96     12.96 o 
  -5   5  11       33.18       36.01      7.59 o 
  -4   5  11      429.46      364.99     15.29 o 
  -3   5  11      785.05      781.16     21.31 o 
  -2   5  11      583.12      581.65     18.51 o 
  -1   5  11      159.53      156.04     11.49 o 
   0   5  11      195.18      164.04     11.85 o 
   1   5  11      773.21      745.88     20.97 o 
   2   5  11      587.16      557.88     25.20 o 
   3   5  11     2399.76     2433.53     57.55 o 
   4   5  11     1201.83     1212.62     27.88 o 
   5   5  11      644.11      660.95     30.84 o 
   6   5  11      353.38      383.65     21.82 o 
  -8   6  11       37.84      104.33     11.65 o 
  -7   6  11     1058.26      998.54     37.14 o 
  -6   6  11        7.18       16.52      6.98 o 
  -5   6  11     1314.86     1350.46     29.50 o 
  -4   6  11       32.15       26.34      7.27 o 
  -3   6  11     1050.25     1060.26     25.61 o 
  -2   6  11       37.17       25.82      6.56 o 
  -1   6  11      113.07      112.05     10.56 o 
   0   6  11      527.21      537.35     18.78 o 
   1   6  11        5.38       -0.82      5.70 o 
   2   6  11     2972.73     3291.22     45.68 o 
   3   6  11      360.33      308.57     15.32 o 
   4   6  11      653.20      666.58     21.98 o 
   5   6  11       87.45       82.30     16.13 o 
  -8   7  11      363.57      294.06     16.39 o 
  -7   7  11       84.43      181.30     14.42 o 
  -6   7  11      527.08      637.57     22.09 o 
  -5   7  11      124.18      137.56     12.47 o 
  -4   7  11     1937.53     2045.39     37.28 o 
  -3   7  11     1040.35      988.88     26.02 o 
  -2   7  11      293.51      319.47     15.62 o 
  -1   7  11      737.48      735.17     22.37 o 
   0   7  11        0.80        0.39      5.83 o 
   1   7  11     1660.25     1720.20     34.34 o 
   2   7  11      125.04      111.46     11.75 o 
   3   7  11      618.68      575.07     21.17 o 
   4   7  11      172.13      214.68     18.28 o 
  -7   8  11      250.54      256.20     17.49 o 
  -6   8  11        0.08       14.38      7.94 o 
  -5   8  11      980.03     1024.86     28.25 o 
  -4   8  11      679.43      660.03     22.59 o 
  -3   8  11     1063.26     1098.02     28.49 o 
  -2   8  11     1667.77     1767.51     35.75 o 
  -1   8  11      155.59      186.61     14.27 o 
   0   8  11      726.10      733.59     23.70 o 
   1   8  11        0.44       -2.79      6.84 o 
   2   8  11      627.54      644.70     22.99 o 
   3   8  11       29.51       17.74      8.27 o 
  -5   9  11        9.62       -0.58      7.47 o 
  -4   9  11      745.68      666.95     23.91 o 
  -3   9  11      342.50      276.30     16.02 o 
  -2   9  11      337.32      304.18     16.69 o 
  -1   9  11      177.69      166.12     14.47 o 
   0   9  11        0.92       -5.20      7.09 o 
   1   9  11      307.47      263.94     16.37 o 
   2   9  11       59.51       40.42     10.26 o 
 -10   0  12       83.17       43.96     13.33 o 
  -9   0  12      149.28      200.35     15.15 o 
  -8   0  12      241.17      309.30     16.11 o 
  -7   0  12       15.74       77.28     10.17 o 
  -6   0  12      168.45      167.63     11.72 o 
  -5   0  12       18.74       31.15      9.48 o 
  -4   0  12     2046.00     2046.19     32.96 o 
  -3   0  12      788.61      821.66     20.86 o 
  -2   0  12     6433.68     7013.86    119.28 o 
  -1   0  12      960.72      945.80     52.05 o 
   0   0  12     1070.36     1112.34     24.09 o 
   1   0  12      242.35      193.18     11.30 o 
   2   0  12       79.62       58.14      8.41 o 
   3   0  12      611.82      549.48     19.47 o 
   4   0  12      316.19      310.19     15.86 o 
   5   0  12     1036.67     1091.06     35.56 o 
   6   0  12      556.32      448.25     31.32 o 
 -10   1  12       36.02       26.94      9.97 o 
  -9   1  12       39.80      112.83     11.05 o 
  -8   1  12      576.56      566.65     16.68 o 
  -7   1  12      550.72      577.85     14.33 o 
  -6   1  12      266.93      226.34      9.13 o 
  -5   1  12     1179.51     1150.22     17.88 o 
  -4   1  12      289.99      310.46      9.59 o 
  -3   1  12     5990.89     6453.87     76.90 o 
  -2   1  12     1047.26      990.03     15.83 o 
  -1   1  12     5136.30     5625.56     37.24 o 
   0   1  12      104.31       87.80      6.33 o 
   1   1  12      356.84      340.75     10.21 o 
   2   1  12      222.88      178.23      7.45 o 
   3   1  12       33.91       13.23      4.25 o 
   4   1  12      994.95     1026.48     17.47 o 
   5   1  12      386.57      376.81     15.59 o 
   6   1  12      577.23      616.05     20.23 o 
 -10   2  12       60.90       87.44     20.03 o 
  -9   2  12      446.26      385.76     19.75 o 
  -8   2  12      350.72      371.60     15.84 o 
  -7   2  12      625.49      704.91     17.63 o 
  -6   2  12      449.82      449.55     13.92 o 
  -5   2  12       17.74       32.69      5.44 o 
  -4   2  12     1915.31     1865.77     35.54 o 
  -3   2  12      311.91      292.48     10.16 o 
  -2   2  12     2441.28     2463.20     33.75 o 
  -1   2  12      262.06      242.79      9.46 o 
   0   2  12      108.34       93.57      6.32 o 
   1   2  12     1131.52     1297.57     18.78 o 
   2   2  12       63.29       43.32      5.93 o 
   3   2  12     1704.85     1877.64     27.43 o 
   4   2  12      177.67      143.72     10.01 o 
   5   2  12      245.33      249.46     15.53 o 
   6   2  12      315.28      290.97     18.03 o 
  -9   3  12       22.46       63.37     12.08 o 
  -8   3  12      148.26      126.38     11.46 o 
  -7   3  12      401.80      395.51     19.26 o 
  -6   3  12       87.94       77.13      8.86 o 
  -5   3  12      109.93      106.03      9.73 o 
  -4   3  12        4.24        1.81      4.74 o 
  -3   3  12     1538.50     1520.41     33.28 o 
  -2   3  12      541.09      522.29     16.82 o 
  -1   3  12      235.45      210.89     11.36 o 
   0   3  12     1263.36     1169.22     24.74 o 
   1   3  12       11.11       12.60      5.66 o 
   2   3  12     2234.78     2282.20     34.90 o 
   3   3  12       24.72        5.03      5.86 o 
   4   3  12      782.91      759.72     17.30 o 
   5   3  12        6.99        6.85      7.57 o 
   6   3  12      141.54      121.92     14.11 o 
  -9   4  12       32.10       15.86      9.40 o 
  -8   4  12       56.98       70.11      9.92 o 
  -7   4  12       29.57       32.55      7.98 o 
  -6   4  12       23.69       20.34      6.81 o 
  -5   4  12        1.36       -2.10      5.30 o 
  -4   4  12        3.40       11.90      6.11 o 
  -3   4  12        0.53       -0.73      4.87 o 
  -2   4  12      208.72      246.47     12.45 o 
  -1   4  12      215.02      191.50     11.29 o 
   0   4  12        5.22       11.02      5.86 o 
   1   4  12      609.60      557.47     18.49 o 
   2   4  12       94.12      110.90     10.51 o 
   3   4  12     1078.44     1037.69     25.36 o 
   4   4  12      116.75       87.81     10.27 o 
   5   4  12      296.18      275.62     18.37 o 
   6   4  12       53.07       57.10     14.57 o 
  -9   5  12       20.71       -0.18      9.14 o 
  -8   5  12       13.97        3.50      7.14 o 
  -7   5  12      116.75       78.28     10.11 o 
  -6   5  12       93.52       82.19      9.90 o 
  -5   5  12       57.18       51.05      8.55 o 
  -4   5  12        2.61        1.71      5.76 o 
  -3   5  12        1.02        7.03      5.87 o 
  -2   5  12       20.11       13.03      6.10 o 
  -1   5  12        6.86       -1.13      5.08 o 
   0   5  12       44.91       41.45      7.97 o 
   1   5  12       25.24       10.50      6.34 o 
   2   5  12      946.82     1035.66     36.40 o 
   3   5  12       64.77       69.64      9.80 o 
   4   5  12      523.94      555.90     23.79 o 
   5   5  12       34.39       18.62     11.28 o 
  -8   6  12       90.53       64.72     10.85 o 
  -7   6  12       52.61       38.85      8.90 o 
  -6   6  12      287.87      227.60     15.15 o 
  -5   6  12       59.05       59.14      9.32 o 
  -4   6  12        0.01       12.76      6.66 o 
  -3   6  12       41.35       22.38      7.08 o 
  -2   6  12        2.69        5.34      6.16 o 
  -1   6  12      199.47      180.17     13.01 o 
   0   6  12       17.08       12.65      6.69 o 
   1   6  12      283.68      265.98     14.70 o 
   2   6  12        3.37        4.19      6.91 o 
   3   6  12      162.61      156.62     13.32 o 
   4   6  12        0.26        1.21      8.83 o 
  -7   7  12        0.02        2.25      7.73 o 
  -6   7  12      261.73      195.89     14.99 o 
  -5   7  12      242.39      236.76     15.97 o 
  -4   7  12       27.91       22.21      7.49 o 
  -3   7  12      242.21      238.02     14.60 o 
  -2   7  12        3.02        5.33      6.76 o 
  -1   7  12       29.08       22.99      7.72 o 
   0   7  12       27.03       21.53      7.64 o 
   1   7  12       24.26       23.64      8.05 o 
   2   7  12      103.63      103.99     12.02 o 
   3   7  12        1.70        5.59      7.49 o 
   4   7  12       87.39       66.90     13.01 o 
  -6   8  12       41.74       21.42      8.96 o 
  -5   8  12      262.36      346.52     17.97 o 
  -4   8  12      246.74      295.99     16.41 o 
  -3   8  12       42.15       60.65     10.15 o 
  -2   8  12       62.20       84.83     11.24 o 
  -1   8  12      341.11      337.76     17.31 o 
   0   8  12       33.34       31.10      8.64 o 
   1   8  12       59.25       43.13      9.69 o 
   2   8  12       10.31       12.77      8.15 o 
  -4   9  12       85.28       81.64     11.84 o 
  -3   9  12      652.83      650.75     23.92 o 
  -2   9  12       67.32       55.19     10.39 o 
  -1   9  12      135.97      127.31     13.38 o 
   0   9  12       42.16       40.84     10.05 o 
  -9   1  13        4.20       -5.79      6.92 o 
  -8   1  13       41.82       23.21      6.62 o 
  -7   1  13        1.81       11.32      5.63 o 
  -6   1  13       17.54        6.83      4.77 o 
  -5   1  13       59.66       36.99      5.79 o 
  -4   1  13      152.76      139.95     12.02 o 
  -3   1  13       51.79       48.62      5.41 o 
  -2   1  13     1046.66     1012.76     16.71 o 
  -1   1  13      548.12      511.34     12.32 o 
   0   1  13     1757.57     1788.89     22.60 o 
   1   1  13      302.82      275.11      9.76 o 
   2   1  13       22.11       17.06      4.71 o 
   3   1  13      369.09      322.85     11.13 o 
   4   1  13        2.90       -0.82      5.24 o 
   5   1  13      178.34      141.53     16.01 o 
   6   1  13       39.22       30.79      9.84 o 
  -9   2  13        6.60       17.83      9.72 o 
  -8   2  13       91.10       81.21     10.33 o 
  -7   2  13      187.26      161.80     12.31 o 
  -6   2  13       13.99       15.83      6.47 o 
  -5   2  13        1.85        1.02      5.06 o 
  -4   2  13      767.46      730.90     19.98 o 
  -3   2  13      447.47      399.55     15.03 o 
  -2   2  13       26.92       12.99      5.60 o 
  -1   2  13      378.66      324.96     13.82 o 
   0   2  13      262.33      207.34     11.42 o 
   1   2  13      791.25      822.81     21.41 o 
   2   2  13      784.27      738.21     20.55 o 
   3   2  13      279.14      266.41     11.86 o 
   4   2  13       99.44       86.77      9.16 o 
   5   2  13       10.42       10.19      8.44 o 
  -9   3  13      258.95      272.97     21.01 o 
  -8   3  13        1.93       37.72      8.81 o 
  -7   3  13      352.72      493.42     18.41 o 
  -6   3  13       12.88        4.09      5.81 o 
  -5   3  13       18.43       32.29      7.21 o 
  -4   3  13       65.81       58.24      8.29 o 
  -3   3  13       34.40       46.06      7.80 o 
  -2   3  13      608.40      566.09     18.29 o 
  -1   3  13      262.25      269.58     13.19 o 
   0   3  13      420.25      398.28     15.90 o 
   1   3  13      214.94      209.78     12.45 o 
   2   3  13      201.47      179.93     12.62 o 
   3   3  13      541.78      494.40     18.00 o 
   4   3  13        3.93        7.92      7.59 o 
   5   3  13      120.68      119.25     14.33 o 
  -8   4  13      422.95      386.12     17.69 o 
  -7   4  13      385.31      345.07     16.35 o 
  -6   4  13       93.69       99.36     10.72 o 
  -5   4  13      394.31      400.47     16.72 o 
  -4   4  13       96.39       87.23      9.78 o 
  -3   4  13     1621.91     1792.43     32.60 o 
  -2   4  13      572.05      532.15     21.51 o 
  -1   4  13     2855.28     2843.42     69.34 o 
   0   4  13      321.79      304.97     14.45 o 
   1   4  13     2179.14     2173.76     63.09 o 
   2   4  13     1365.81     1402.03     29.78 o 
   3   4  13      116.44      117.80     11.34 o 
   4   4  13      527.88      598.60     24.37 o 
   5   4  13       50.24       44.02     13.29 o 
  -8   5  13        0.29      109.74     12.20 o 
  -7   5  13      381.01      400.92     18.11 o 
  -6   5  13       71.13       83.07     10.55 o 
  -5   5  13      283.31      296.95     15.32 o 
  -4   5  13      179.04      145.32     12.11 o 
  -3   5  13       70.44       45.40      8.12 o 
  -2   5  13      742.85      667.50     21.21 o 
  -1   5  13       83.20       72.41      9.78 o 
   0   5  13     1769.47     1805.73     54.42 o 
   1   5  13     1357.33     1362.02     30.32 o 
   2   5  13      862.61      894.64     25.26 o 
   3   5  13      870.84      877.30     24.90 o 
   4   5  13      107.87      103.85     14.10 o 
  -7   6  13        8.45       13.27      8.16 o 
  -6   6  13      165.03      177.22     14.46 o 
  -5   6  13       22.37       21.19      7.63 o 
  -4   6  13      136.89      159.17     13.29 o 
  -3   6  13     1589.38     1606.78     33.32 o 
  -2   6  13        3.95        4.88      6.53 o 
  -1   6  13     1389.84     1414.17     31.50 o 
   0   6  13        8.00       11.04      7.26 o 
   1   6  13      626.82      613.83     21.83 o 
   2   6  13      930.92      987.05     27.50 o 
   3   6  13      135.54      144.71     13.47 o 
  -6   7  13      226.16      211.51     15.98 o 
  -5   7  13       62.00       68.88     11.09 o 
  -4   7  13      460.35      489.48     20.39 o 
  -3   7  13        2.99        5.13      7.30 o 
  -2   7  13     1290.83     1393.86     32.59 o 
  -1   7  13        0.72       -0.78      6.69 o 
   0   7  13      168.11      134.09     13.19 o 
   1   7  13      261.08      271.03     16.24 o 
   2   7  13       50.83       42.85      9.89 o 
  -5   8  13      813.84      791.08     26.41 o 
  -4   8  13        5.25       -1.15      7.55 o 
  -3   8  13      894.07      902.72     27.68 o 
  -2   8  13        2.02        8.32      7.52 o 
  -1   8  13      407.70      427.02     19.79 o 
   0   8  13        1.91        1.05      7.66 o 
   1   8  13       37.01       48.94     10.87 o 
  -9   0  14       97.38      113.90     16.86 o 
  -8   0  14       50.08      175.75     19.09 o 
  -7   0  14     1605.04     1828.09     46.51 o 
  -6   0  14       75.99      184.02     17.62 o 
  -5   0  14      848.18      971.91     25.45 o 
  -4   0  14       82.36      156.97     16.58 o 
  -3   0  14     1665.38     1720.96     57.36 o 
  -2   0  14      515.69      468.90     17.57 o 
  -1   0  14        0.38        3.96      5.84 o 
   0   0  14      183.41      151.59     11.43 o 
   1   0  14        9.39        1.66      6.34 o 
   2   0  14     2554.68     2793.34     43.50 o 
   3   0  14     2201.22     2256.93     48.00 o 
   4   0  14      443.95      404.86     19.17 o 
   5   0  14      871.78     1020.85     36.93 o 
  -9   1  14       30.04       95.61     13.39 o 
  -8   1  14      739.47      673.24     21.68 o 
  -7   1  14      166.39      325.60     15.37 o 
  -6   1  14     1603.31     1678.70     31.21 o 
  -5   1  14       47.25       77.91      9.07 o 
  -4   1  14     2288.38     2505.87     36.51 o 
  -3   1  14      575.71      551.31     17.49 o 
  -2   1  14       22.53       17.34      6.11 o 
  -1   1  14       51.06       35.33      7.02 o 
   0   1  14       51.88       25.27      6.72 o 
   1   1  14     1509.25     1726.33     30.79 o 
   2   1  14     1317.66     1346.68     24.18 o 
   3   1  14     1722.34     1851.28     28.77 o 
   4   1  14      654.30      624.50     20.05 o 
   5   1  14      325.54      289.30     17.50 o 
  -9   2  14      228.60      220.84     18.40 o 
  -8   2  14        0.68      138.10     12.62 o 
  -7   2  14     1040.30     1065.54     26.42 o 
  -6   2  14        8.21       33.62      7.89 o 
  -5   2  14      587.40      574.87     18.98 o 
  -4   2  14       33.52       36.64      7.41 o 
  -3   2  14      190.75      158.64     12.69 o 
  -2   2  14     1495.26     1574.30     30.45 o 
  -1   2  14      113.24      107.32     10.40 o 
   0   2  14      393.40      423.49     16.44 o 
   1   2  14      248.09      219.47     12.50 o 
   2   2  14      571.55      616.27     19.76 o 
   3   2  14     1035.84     1129.52     26.66 o 
   4   2  14      485.78      471.07     21.41 o 
   5   2  14      145.39      135.48     16.65 o 
  -8   3  14      219.36      197.15     14.74 o 
  -7   3  14        3.78       34.63      8.66 o 
  -6   3  14       73.63       72.22      9.77 o 
  -5   3  14       14.16       19.35      7.35 o 
  -4   3  14        8.42       10.84      6.22 o 
  -3   3  14     2624.42     2646.99     39.31 o 
  -2   3  14       31.30       26.41      7.20 o 
  -1   3  14     1809.39     1835.89     33.25 o 
   0   3  14      169.32      135.15     11.55 o 
   1   3  14      266.33      261.38     13.92 o 
   2   3  14      132.35      133.05     11.90 o 
   3   3  14      458.36      436.94     17.86 o 
   4   3  14      567.52      511.13     26.12 o 
  -8   4  14       19.61       41.08      9.63 o 
  -7   4  14       10.43       30.05      8.52 o 
  -6   4  14        2.35       -3.75      6.66 o 
  -5   4  14       60.24       52.82      9.15 o 
  -4   4  14      113.58       99.64     10.68 o 
  -3   4  14       91.91       89.87     10.22 o 
  -2   4  14      806.81      775.41     22.79 o 
  -1   4  14       86.56       91.09     10.40 o 
   0   4  14      325.68      288.51     14.75 o 
   1   4  14      110.51       91.65     10.57 o 
   2   4  14      807.71      820.95     24.16 o 
   3   4  14      240.39      220.88     15.32 o 
   4   4  14       79.59       50.91     11.69 o 
  -7   5  14        0.73        0.53      7.45 o 
  -6   5  14       19.42        9.68      7.62 o 
  -5   5  14        2.85       -2.05      6.11 o 
  -4   5  14       37.15       21.30      7.55 o 
  -3   5  14      262.74      244.58     14.25 o 
  -2   5  14       21.35       15.98      7.23 o 
  -1   5  14      736.93      745.97     26.39 o 
   0   5  14      148.88      157.45     13.23 o 
   1   5  14      151.44      135.21     12.61 o 
   2   5  14        1.46       -0.80      7.10 o 
   3   5  14        7.28        4.75      7.75 o 
  -6   6  14       13.40       13.27      8.07 o 
  -5   6  14       37.23       27.14      8.51 o 
  -4   6  14      412.88      378.40     18.01 o 
  -3   6  14       20.40       28.32      8.25 o 
  -2   6  14      399.33      349.54     17.24 o 
  -1   6  14       15.42        5.59      7.32 o 
   0   6  14       99.49       90.53     11.48 o 
   1   6  14       52.95       41.96      9.42 o 
   2   6  14        6.99        6.17      8.15 o 
  -5   7  14        7.44        0.01      7.60 o 
  -4   7  14        3.38        0.78      7.64 o 
  -3   7  14       42.66       24.31      8.52 o 
  -2   7  14        7.36        7.75      7.58 o 
  -1   7  14      106.84      101.33     12.07 o 
   0   7  14       10.83        4.71      7.69 o 
   1   7  14      240.55      285.89     17.90 o 
  -8   1  15       46.96       26.28     10.11 o 
  -7   1  15       57.63       60.53     11.27 o 
  -6   1  15        9.56        9.77      7.00 o 
  -5   1  15      318.34      280.08     14.16 o 
  -4   1  15      197.01      168.17     12.33 o 
  -3   1  15     1030.96      974.11     23.78 o 
  -2   1  15      301.80      258.94     13.44 o 
  -1   1  15       12.97       14.76      6.63 o 
   0   1  15      224.35      203.93     14.29 o 
   1   1  15        3.01        2.76      6.19 o 
   2   1  15      137.75      133.21     11.53 o 
   3   1  15      143.80      152.07     12.89 o 
   4   1  15        2.29        0.74     10.57 o 
  -8   2  15        5.94       -0.17      7.08 o 
  -7   2  15      161.27      119.40     12.05 o 
  -6   2  15      349.27      303.25     18.18 o 
  -5   2  15       18.65       16.64      7.07 o 
  -4   2  15      309.74      307.30     14.78 o 
  -3   2  15        5.03        3.75      6.02 o 
  -2   2  15     1039.83     1079.49     25.80 o 
  -1   2  15      513.36      467.27     17.74 o 
   0   2  15       33.05       24.00      7.27 o 
   1   2  15       52.33       46.33      8.65 o 
   2   2  15       30.25       19.48      7.68 o 
   3   2  15      260.01      249.21     15.66 o 
  -7   3  15      202.23      218.80     15.48 o 
  -6   3  15        8.52       32.36      8.67 o 
  -5   3  15      161.65      196.99     14.05 o 
  -4   3  15        0.15        6.55      6.84 o 
  -3   3  15      660.55      574.64     19.76 o 
  -2   3  15      117.06      123.76     11.87 o 
  -1   3  15      310.00      273.84     14.49 o 
   0   3  15       24.00       17.49      7.18 o 
   1   3  15       27.41       25.34      8.03 o 
   2   3  15      404.72      423.54     17.98 o 
   3   3  15       45.60       22.83      8.73 o 
  -7   4  15      115.62      114.76     12.74 o 
  -6   4  15      201.35      223.28     16.08 o 
  -5   4  15      252.64      245.29     15.02 o 
  -4   4  15      896.13      941.81     26.33 o 
  -3   4  15      476.03      510.06     19.50 o 
  -2   4  15     1798.71     1795.05     35.61 o 
  -1   4  15     1022.66     1114.98     29.31 o 
   0   4  15       59.78       47.28      9.13 o 
   1   4  15      502.42      579.32     21.25 o 
   2   4  15        0.71        0.18      7.21 o 
   3   4  15      818.18      885.44     26.33 o 
  -6   5  15       15.76       63.10     10.91 o 
  -5   5  15      177.37      213.12     15.69 o 
  -4   5  15        4.21       20.14      7.95 o 
  -3   5  15     1793.60     1895.75     37.48 o 
  -2   5  15      985.61      991.83     27.59 o 
  -1   5  15      842.33      859.53     29.79 o 
   0   5  15      210.78      212.23     15.71 o 
   1   5  15       35.55       39.84      9.66 o 
   2   5  15      517.08      562.67     21.68 o 
  -5   6  15       55.21       38.61      9.76 o 
  -4   6  15      313.58      268.79     16.23 o 
  -3   6  15      204.45      209.54     16.00 o 
  -2   6  15      886.79     1006.02     28.83 o 
  -1   6  15     1064.90     1147.21     30.68 o 
   0   6  15      278.38      295.90     16.87 o 
   1   6  15      434.57      445.34     20.16 o 
  -7   0  16      294.25      431.76     39.82 o 
  -6   0  16      709.15      773.85     49.60 o 
  -5   0  16      131.19      136.00     26.78 o 
  -4   0  16        0.25       -7.92     12.11 o 
  -3   0  16        8.61        8.38     14.44 o 
  -2   0  16       10.30       -6.05     13.27 o 
   0   0  16      694.87      742.65     48.21 o 
   1   0  16      329.63      285.74     33.53 o 
   2   0  16     1214.00     1318.32     62.64 o 
   3   0  16       33.07       11.88     18.63 o 
  -7   1  16      632.91      605.73     31.48 o 
  -6   1  16       15.25       46.91     11.25 o 
  -5   1  16        2.60        7.88      8.17 o 
  -4   1  16       43.34       42.61      9.83 o 
  -3   1  16      631.33      640.62     24.19 o 
  -2   1  16     1756.69     1949.59     34.47 o 
  -1   1  16      545.09      527.43     19.04 o 
   0   1  16     1536.11     1733.39     39.18 o 
   1   1  16      251.02      252.43     14.53 o 
   2   1  16      141.39      160.69     13.48 o 
  -7   2  16      117.37      117.78     12.52 o 
  -6   2  16       51.16       73.99     10.74 o 
  -5   2  16      121.11      126.38     12.25 o 
  -4   2  16       47.15       53.34      9.00 o 
  -3   2  16      738.15      720.67     22.12 o 
  -2   2  16      621.12      628.05     20.78 o 
  -1   2  16      391.24      416.06     17.53 o 
   0   2  16       99.67      104.25     12.20 o 
   1   2  16      396.98      431.20     18.19 o 
   2   2  16      437.64      422.26     18.45 o 
  -6   3  16      943.78      953.04     27.14 o 
  -5   3  16       23.82       31.11      8.77 o 
  -4   3  16      609.35      555.22     20.77 o 
  -3   3  16        0.06       -2.34      6.45 o 
  -2   3  16      291.79      289.11     15.64 o 
  -1   3  16      153.31      157.50     13.61 o 
   0   3  16      420.14      423.76     18.19 o 
   1   3  16      432.44      421.12     18.51 o 
   2   3  16       79.62       63.59     10.54 o 
  -6   4  16      110.15      140.84     14.17 o 
  -5   4  16      172.68      180.03     14.86 o 
  -4   4  16       13.65        6.98      7.97 o 
  -3   4  16      380.11      358.26     17.50 o 
  -2   4  16        4.68        7.60      7.62 o 
  -1   4  16      963.04     1068.48     28.48 o 
   0   4  16       18.52       10.28      7.94 o 
   1   4  16       82.39       92.31     12.23 o 
  -4   5  16      203.96      174.70     15.03 o 
  -3   5  16        3.92        2.55      7.40 o 
  -2   5  16       91.47      101.96     12.64 o 
  -1   5  16        0.92       -6.29      7.27 o 
   0   5  16        7.29        3.50      8.21 o 
  -6   1  17      199.43      153.84     20.55 o 
  -5   1  17       22.36       11.95     11.26 o 
  -4   1  17       18.10        9.20     10.85 o 
  -3   1  17      303.88      266.81     18.59 o 
  -2   1  17      113.90       99.21     17.78 o 
  -1   1  17        1.42        2.52      8.66 o 
   0   1  17       21.10       23.34     12.43 o 
   1   1  17        1.79        2.87     10.83 o 
  -5   2  17      146.32      131.46     17.54 o 
  -4   2  17      113.01       86.71     13.42 o 
  -3   2  17        7.90       11.62      7.80 o 
  -2   2  17      398.13      347.47     16.78 o 
  -1   2  17        6.98        0.24      7.43 o 
   0   2  17      339.74      370.66     17.54 o 
  -5   3  17        9.00       -0.94      7.98 o 
  -4   3  17      368.79      363.86     17.98 o 
  -3   3  17      123.03      131.54     13.00 o 
  -2   3  17       34.49       35.28      9.18 o 
  -1   3  17      475.07      465.24     19.71 o 
   0   3  17        5.90        0.17      7.77 o 
  -3   4  17        4.65       14.70      8.42 o 
  -2   4  17      932.16     1005.37     28.64 o 
  -3   0  18      300.74      331.62     37.73 o 
                                                 
